# Supplementary material for: The Leader Peptide peTrpL Forms Antibiotic-Containing Ribonucleoprotein Complexes for Posttranscriptional Regulation of Multiresistance Genes
Source: mBio. 2020 Jun 16;11(3):e01027-20. doi: 10.1128/mBio.01027-20 (PMC7298713; doi:10.1128/mBio.01027-20)
Supplement: DATA SET S1 [file mBio.01027-20-sd001.xlsx]

## Sheet: Comparison of relative RNA
		Data set 1. RNA-seq analysis of S. meliloti strain 2011 (WT), the empty vector control (EVC) 2011 (pRK4352) and the constitutively overexpressing (OE) strain 2011 (pRK-rnTrpL).
			OE vs.EVC				EVC vs. WT				OE vs. WT
Orientation of counted reads relative to the strand location of the annotation1	Feature1	Strand1	log2FoldChange1	padj1	Locus_tag1	Gene	log2FoldChange2	padj2	Locus_tag2	Gene	log2FoldChange3	padj3	Locus_tag3	Gene				>-0,5 till <0,5
sense	CDS	-	-1.04677	7.53209e-35	SM2011_c02118	aapJ	0.933283	3.66216e-28	SM2011_c02118	aapJ	-0.113483	0.336396	SM2011_c02118	aapJ				<1		>1
sense	CDS	-	0.541916	2.60243e-05	SM2011_c02120	aapM	-0.543931	2.27506e-05	SM2011_c02120	aapM	-0.00201477	0.993178	SM2011_c02120	aapM				<2		>2
sense	CDS	-	-0.618659	9.90253e-06	SM2011_c02119	aapQ	0.0415355	0.831157	SM2011_c02119	aapQ	-0.577124	1.72349e-05	SM2011_c02119	aapQ				>2		<2
sense	CDS	-	-0.241581	0.00254152	SM2011_c01578	aatA	0.617566	3.92625e-16	SM2011_c01578	aatA	0.375985	9.42234e-07	SM2011_c01578	aatA
sense	CDS	-	-0.394157	8.48448e-09	SM2011_c00294	aatC	0.602244	6.58728e-19	SM2011_c00294	aatC	0.208087	0.00500247	SM2011_c00294	aatC
sense	CDS	-	-1.22348	3.4874e-21	SM2011_b20924	abfA	1.07303	8.10168e-17	SM2011_b20924	abfA	-0.150445	0.418496	SM2011_b20924	abfA
sense	CDS	+	0.327127	0.0283774	SM2011_c01415	abrB	-0.310756	0.0383162	SM2011_c01415	abrB	0.0163702	0.938494	SM2011_c01415	abrB
sense	CDS	+	0.381231	1.15915e-08	SM2011_c00690	accA	-0.0443707	0.634833	SM2011_c00690	accA	0.336861	1.67813e-07	SM2011_c00690	accA
sense	CDS	-	-0.314954	0.00242533	SM2011_c01344	accB	0.347136	0.000711742	SM2011_c01344	accB	0.0321815	0.837853	SM2011_c01344	accB
sense	CDS	-	-0.520104	2.52238e-16	SM2011_c01345	accC	0.336231	1.89861e-07	SM2011_c01345	accC	-0.183873	0.00863714	SM2011_c01345	accC
sense	CDS	+	-0.47849	2.90249e-09	SM2011_c02764	accD	0.640902	1.46068e-15	SM2011_c02764	accD	0.162412	0.088634	SM2011_c02764	accD
sense	CDS	+	0.413974	0.0304053	SM2011_b20102	acoR	-0.731548	2.51591e-05	SM2011_b20102	acoR	-0.317574	0.0649613	SM2011_b20102	acoR
sense	CDS	+	-0.539978	1.05815e-13	SM2011_c00573	acpP	0.467564	1.36385e-10	SM2011_c00573	acpP	-0.0724142	0.474985	SM2011_c00573	acpP
sense	CDS	+	-1.56147	1.65121e-19	SM2011_c02654	acpS	1.38726	4.44016e-16	SM2011_c02654	acpS	-0.17421	0.513082	SM2011_c02654	acpS
sense	CDS	-	0.317169	4.50863e-05	SM2011_c04278	acpXL	-0.370041	1.20565e-06	SM2011_c04278	acpXL	-0.0528714	0.619046	SM2011_c04278	acpXL
sense	CDS	-	-0.444148	3.90076e-06	SM2011_c04093	acsA1	0.164603	0.12357	SM2011_c04093	acsA1	-0.279545	0.00439467	SM2011_c04093	acsA1
sense	CDS	-	0.425421	0.00433522	SM2011_c00741	acsA3	-0.455669	0.0019489	SM2011_c00741	acsA3	-0.0302485	0.88078	SM2011_c00741	acsA3
sense	CDS	+	0.573782	0.0407045	SM2011_a1013	actP	0.0278593	0.947319	SM2011_a1013	actP	0.601641	0.0214704	SM2011_a1013	actP
sense	CDS	+	-0.345696	0.0102469	SM2011_b21578	actP2	0.340797	0.0112675	SM2011_b21578	actP2	-0.00489925	0.983293	SM2011_b21578	actP2
sense	CDS	-	-1.20283	5.15619e-25	SM2011_c02584	actR	0.165466	0.204037	SM2011_c02584	actR	-1.03737	4.42746e-20	SM2011_c02584	actR
sense	CDS	+	-0.94094	2.93998e-08	SM2011_c01533	ade1	0.802614	2.24021e-06	SM2011_c01533	ade1	-0.138326	0.576235	SM2011_c01533	ade1
sense	CDS	+	-1.45645	1.22538e-07	SM2011_b21278	ade2	1.88243	1.54139e-10	SM2011_b21278	ade2	0.425977	0.303567	SM2011_b21278	ade2
sense	CDS	-	0.385526	0.0126598	SM2011_a1718	ade4	0.0988602	0.625438	SM2011_a1718	ade4	0.484386	0.000699106	SM2011_a1718	ade4
sense	CDS	-	1.84815	3.09425e-14	SM2011_a1296	adhA1	0.389423	0.269053	SM2011_a1296	adhA1	2.23757	1.39649e-22	SM2011_a1296	adhA1
sense	CDS	-	0.362419	0.00131433	SM2011_c01270	adhC1	-0.359858	0.00137505	SM2011_c01270	adhC1	0.00256137	0.989231	SM2011_c01270	adhC1
sense	CDS	+	-0.364199	2.66514e-06	SM2011_c01288	adk	0.287917	0.000255524	SM2011_c01288	adk	-0.076282	0.459884	SM2011_c01288	adk
sense	CDS	-	-2.02564	6.18805e-06	SM2011_c04400	afr	0.998731	0.0198332	SM2011_c04400	afr	-1.02691	0.0470992	SM2011_c04400	afr
sense	CDS	+	-0.296762	0.00772307	SM2011_c03061	aglE	-1.16473	6.16949e-36	SM2011_c03061	aglE	-1.46149	8.55448e-61	SM2011_c03061	aglE
sense	CDS	+	-1.23503	0.000389309	SM2011_c03065	aglK	-0.147469	0.720754	SM2011_c03065	aglK	-1.3825	1.86121e-05	SM2011_c03065	aglK
sense	CDS	-	0.593562	7.15322e-08	SM2011_c03060	aglR	-1.48589	2.84637e-48	SM2011_c03060	aglR	-0.892327	9.53879e-23	SM2011_c03060	aglR
sense	CDS	-	-0.603993	7.41583e-17	SM2011_c02755	ahcY	0.837619	1.43878e-30	SM2011_c02755	ahcY	0.233626	0.00405428	SM2011_c02755	ahcY
sense	CDS	-	-0.345041	3.40123e-08	SM2011_c00475	alaS	0.552276	3.30193e-19	SM2011_c00475	alaS	0.207235	0.00175765	SM2011_c00475	alaS
sense	CDS	+	-0.330647	0.0233734	SM2011_c01173	alaS2	0.859633	6.33757e-10	SM2011_c01173	alaS2	0.528987	0.00020071	SM2011_c01173	alaS2
sense	CDS	-	0.415398	0.00201867	SM2011_c01169	ald	-0.0942727	0.593211	SM2011_c01169	ald	0.321126	0.0134263	SM2011_c01169	ald
sense	CDS	-	0.694526	1.74987e-05	SM2011_b20843	algI	-1.20057	1.80434e-15	SM2011_b20843	algI	-0.506044	0.000186379	SM2011_b20843	algI
sense	CDS	-	-0.585503	0.000215537	SM2011_b20873	allA1	0.464831	0.0037807	SM2011_b20873	allA1	-0.120673	0.576028	SM2011_b20873	allA1
sense	CDS	+	1.00248	0.0191152	SM2011_b20594	amcY	-0.242917	0.675148	SM2011_b20594	amcY	0.759561	0.0523338	SM2011_b20594	amcY
sense	CDS	-	0.818571	8.9897e-20	SM2011_c02386	amn	-0.948542	1.34256e-26	SM2011_c02386	amn	-0.129971	0.19163	SM2011_c02386	amn
sense	CDS	-	-1.03829	4.18902e-06	SM2011_b21600	ampC	1.09529	1.45437e-06	SM2011_b21600	ampC	0.0569934	0.882073	SM2011_b21600	ampC
sense	CDS	+	0.384917	0.000128739	SM2011_c03880	aniA	-0.96756	1.08427e-25	SM2011_c03880	aniA	-0.582643	4.16362e-11	SM2011_c03880	aniA
sense	CDS	-	0.358905	0.0105119	SM2011_c02698	apt	-0.0839797	0.647316	SM2011_c02698	apt	0.274925	0.0442409	SM2011_c02698	apt
sense	CDS	-	-0.94675	2.06855e-09	SM2011_b20895	araA	0.61297	0.000106198	SM2011_b20895	araA	-0.33378	0.0704686	SM2011_b20895	araA
sense	CDS	-	-1.01032	7.79035e-08	SM2011_b20894	araB	0.607094	0.00129888	SM2011_b20894	araB	-0.403225	0.0630649	SM2011_b20894	araB
sense	CDS	-	-0.704079	0.000728825	SM2011_b20893	araC	0.414938	0.056481	SM2011_b20893	araC	-0.289141	0.242983	SM2011_b20893	araC
sense	CDS	-	-1.1685	1.79007e-08	SM2011_b20891	araE	0.949537	4.11244e-06	SM2011_b20891	araE	-0.218963	0.453417	SM2011_b20891	araE
sense	CDS	-	-1.22951	9.21323e-12	SM2011_b20890	araF	1.00115	1.95488e-08	SM2011_b20890	araF	-0.228356	0.361158	SM2011_b20890	araF
sense	CDS	+	1.37562	0.0335678	SM2011_a0693	arcA1	-1.34576	0.0377064	SM2011_a0693	arcA1	0.0298509	0.969787	SM2011_a0693	arcA1
sense	CDS	+	1.13631	0.00322396	SM2011_a1670	arcA2	-0.145916	0.801179	SM2011_a1670	arcA2	0.990394	0.00351562	SM2011_a1670	arcA2
sense	CDS	+	0.868299	3.86259e-05	SM2011_a1667	arcD1	-0.769661	0.000336164	SM2011_a1667	arcD1	0.0986384	0.703386	SM2011_a1667	arcD1
sense	CDS	+	0.771606	0.00200932	SM2011_a1668	arcD2	-1.39042	9.80496e-10	SM2011_a1668	arcD2	-0.61881	0.0019774	SM2011_a1668	arcD2
sense	CDS	+	0.63601	0.0154151	SM2011_a1836	argE	-0.307904	0.312734	SM2011_a1836	argE	0.328106	0.217829	SM2011_a1836	argE
sense	CDS	+	-0.852524	3.47135e-13	SM2011_c02137	argF1	0.941403	1.55046e-15	SM2011_c02137	argF1	0.0888787	0.619307	SM2011_c02137	argF1
sense	CDS	-	-0.708222	3.51884e-18	SM2011_c03826	argG	0.495669	1.5295e-09	SM2011_c03826	argG	-0.212553	0.0221278	SM2011_c03826	argG
sense	CDS	+	-0.180839	0.0256424	SM2011_c02073	argS	0.37303	7.06256e-07	SM2011_c02073	argS	0.19219	0.0171502	SM2011_c02073	argS
sense	CDS	+	-0.317286	0.0074939	SM2011_c00333	aroA	0.892899	4.64903e-15	SM2011_c00333	aroA	0.575613	5.42379e-07	SM2011_c00333	aroA
sense	CDS	-	-0.412836	0.00910329	SM2011_c00696	aroB	0.060805	0.771993	SM2011_c00696	aroB	-0.352031	0.0246505	SM2011_c00696	aroB
sense	CDS	+	-0.578932	0.00133443	SM2011_c02791	aroE1	0.44356	0.0160427	SM2011_c02791	aroE1	-0.135372	0.576065	SM2011_c02791	aroE1
sense	CDS	-	-0.420231	3.31801e-10	SM2011_c00155	aroF%2Cdhs	0.496658	8.02961e-14	SM2011_c00155	aroF%2Cdhs	0.0764275	0.390856	SM2011_c00155	aroF%2Cdhs
sense	CDS	+	-0.332622	4.73835e-06	SM2011_c04410	asd	0.31881	1.15892e-05	SM2011_c04410	asd	-0.0138117	0.907669	SM2011_c04410	asd
sense	CDS	-	-0.419228	4.30933e-06	SM2011_b20652	asnB	2.30971	3.63288e-104	SM2011_b20652	asnB	1.89048	5.36829e-72	SM2011_b20652	asnB
sense	CDS	+	-1.64941	1.43312e-08	SM2011_c02262	aspC	1.43989	4.9819e-07	SM2011_c02262	aspC	-0.209529	0.653137	SM2011_c02262	aspC
sense	CDS	+	-0.157819	0.0359654	SM2011_c01756	aspS	0.460291	1.3151e-11	SM2011_c01756	aspS	0.302472	1.19077e-05	SM2011_c01756	aspS
sense	CDS	-	-0.52076	9.98527e-23	SM2011_c02499	atpA	0.418278	4.24655e-15	SM2011_c02499	atpA	-0.102482	0.115726	SM2011_c02499	atpA
sense	CDS	-	-0.857271	2.05567e-46	SM2011_c02502	atpC	0.648707	1.73564e-27	SM2011_c02502	atpC	-0.208564	0.00178827	SM2011_c02502	atpC
sense	CDS	-	-0.425515	6.01207e-14	SM2011_c02501	atpD	0.298677	2.15008e-07	SM2011_c02501	atpD	-0.126838	0.0545662	SM2011_c02501	atpD
sense	CDS	+	-0.768734	8.89783e-17	SM2011_c00868	atpF	0.0376481	0.783383	SM2011_c00868	atpF	-0.731086	1.99688e-15	SM2011_c00868	atpF
sense	CDS	+	-0.345986	1.39188e-06	SM2011_c00869	atpF2	0.0283719	0.781897	SM2011_c00869	atpF2	-0.317614	6.56984e-06	SM2011_c00869	atpF2
sense	CDS	-	-0.904792	1.08673e-50	SM2011_c02500	atpG	0.637168	4.38213e-26	SM2011_c02500	atpG	-0.267624	3.95072e-05	SM2011_c02500	atpG
sense	CDS	-	-0.15615	0.0227689	SM2011_c02498	atpH	0.270782	2.43553e-05	SM2011_c02498	atpH	0.114632	0.120721	SM2011_c02498	atpH
sense	CDS	+	-0.228016	0.0186335	SM2011_c00872	atpI	0.321426	0.00048401	SM2011_c00872	atpI	0.0934098	0.438219	SM2011_c00872	atpI
sense	CDS	+	0.544443	0.00442382	SM2011_c00954	atsA	-0.950727	6.32775e-08	SM2011_c00954	atsA	-0.406284	0.0162594	SM2011_c00954	atsA
sense	CDS	+	-1.43688	0.000592303	SM2011_c01329	azoR	1.68966	8.22171e-05	SM2011_c01329	azoR	0.25278	0.711432	SM2011_c01329	azoR
sense	CDS	-	-0.538921	0.0209478	SM2011_c04047	azu2	1.84578	5.93281e-14	SM2011_c04047	azu2	1.30686	1.88471e-07	SM2011_c04047	azu2
sense	CDS	-	-0.265553	0.0299987	SM2011_b20999	bacA	0.193385	0.130042	SM2011_b20999	bacA	-0.0721676	0.644643	SM2011_b20999	bacA
sense	CDS	+	-0.442892	0.0443327	SM2011_c00524	bcp	0.394805	0.0775257	SM2011_c00524	bcp	-0.0480872	0.879782	SM2011_c00524	bcp
sense	CDS	+	-0.416809	0.0025975	SM2011_b21010	bdhA	-0.12788	0.423882	SM2011_b21010	bdhA	-0.544689	1.39065e-05	SM2011_b21010	bdhA
sense	CDS	-	-0.286042	0.0384592	SM2011_c00127	betC	3.285	5.96599e-63	SM2011_c00127	betC	2.99896	3.76569e-54	SM2011_c00127	betC
sense	CDS	-	1.41012	2.4227e-75	SM2011_c00095	betI	0.948636	1.44317e-26	SM2011_c00095	betI	2.35875	1.29786e-195	SM2011_c00095	betI
sense	CDS	-	0.530385	0.00262241	SM2011_c00962	bioM	-0.361518	0.055044	SM2011_c00962	bioM	0.168867	0.388043	SM2011_c00962	bioM
sense	CDS	+	-0.670009	2.76039e-05	SM2011_c02061	bioS	-1.33951	2.13589e-23	SM2011_c02061	bioS	-2.00951	4.06043e-52	SM2011_c02061	bioS
sense	CDS	+	0.722657	3.41807e-09	SM2011_c03201	bkdAa	0.0342603	0.858301	SM2011_c03201	bkdAa	0.756917	1.74709e-11	SM2011_c03201	bkdAa
sense	CDS	+	-0.803396	0.00710513	SM2011_c03203	bkdB	0.383313	0.230983	SM2011_c03203	bkdB	-0.420083	0.216498	SM2011_c03203	bkdB
sense	CDS	+	-0.790772	0.000117967	SM2011_c00047	bla	1.74572	5.90619e-14	SM2011_c00047	bla	0.954947	0.000121251	SM2011_c00047	bla
sense	CDS	+	0.720708	2.1799e-20	SM2011_c04325	bmt	-0.384512	2.38299e-06	SM2011_c04325	bmt	0.336195	1.85448e-05	SM2011_c04325	bmt
sense	CDS	+	0.865071	0.0360952	SM2011_c01848	btaA	-0.926424	0.0223118	SM2011_c01848	btaA	-0.0613528	0.899526	SM2011_c01848	btaA
sense	CDS	+	0.2972	0.0109781	SM2011_b20057	btuC	-0.321175	0.00514451	SM2011_b20057	btuC	-0.0239744	0.887171	SM2011_b20057	btuC
sense	CDS	-	1.7038	2.50596e-20	SM2011_b20202	cbbF	-1.18684	7.3078e-10	SM2011_b20202	cbbF	0.516953	0.000613189	SM2011_b20202	cbbF
sense	CDS	+	0.411483	3.03717e-05	SM2011_b20203	cbbR	-0.992589	2.02758e-27	SM2011_b20203	cbbR	-0.581107	5.10945e-11	SM2011_b20203	cbbR
sense	CDS	-	-1.26957	0.0144317	SM2011_b20196	cbbX	1.00908	0.0521932	SM2011_b20196	cbbX	-0.260496	0.736761	SM2011_b20196	cbbX
sense	CDS	-	-1.01327	5.22983e-29	SM2011_c00776	cbrA	1.66439	1.23729e-65	SM2011_c00776	cbrA	0.651115	3.19148e-10	SM2011_c00776	cbrA
sense	CDS	+	1.08626	4.14602e-13	SM2011_c03847	ccmA	-1.18256	1.46832e-15	SM2011_c03847	ccmA	-0.0962914	0.587179	SM2011_c03847	ccmA
sense	CDS	+	0.418575	0.000205348	SM2011_c03849	ccmC	-0.224481	0.0702958	SM2011_c03849	ccmC	0.194094	0.103615	SM2011_c03849	ccmC
sense	CDS	+	0.996315	3.79713e-16	SM2011_c03851	ccmG	-1.09452	1.57285e-19	SM2011_c03851	ccmG	-0.0982047	0.495908	SM2011_c03851	ccmG
sense	CDS	+	-0.67293	0.000374023	SM2011_c00021	ccrM	2.06114	3.0137e-30	SM2011_c00021	ccrM	1.38821	4.75577e-14	SM2011_c00021	ccrM
sense	CDS	-	0.447188	0.000176453	SM2011_c00248	ccsA	-1.15407	6.03897e-27	SM2011_c00248	ccsA	-0.706879	9.08778e-14	SM2011_c00248	ccsA
sense	CDS	+	-0.55436	0.0265817	SM2011_c04124	cdd	0.219111	0.439753	SM2011_c04124	cdd	-0.335248	0.22352	SM2011_c04124	cdd
sense	CDS	+	1.14282	1.04476e-05	SM2011_c02157	cdsA2	-1.1824	4.28358e-06	SM2011_c02157	cdsA2	-0.0395864	0.905684	SM2011_c02157	cdsA2
sense	CDS	+	-0.26727	0.0306528	SM2011_c00358	cfa1	0.227698	0.0712521	SM2011_c00358	cfa1	-0.0395722	0.819988	SM2011_c00358	cfa1
sense	CDS	+	-1.10553	3.457e-21	SM2011_c02645	cfa2	1.49604	2.94991e-35	SM2011_c02645	cfa2	0.390513	0.00523689	SM2011_c02645	cfa2
sense	CDS	+	1.84525	9.1385e-115	SM2011_c00195	cgmA	0.879138	2.93456e-18	SM2011_c00195	cgmA	2.72438	3.00496e-230	SM2011_c00195	cgmA
sense	CDS	+	-0.851777	3.6871e-13	SM2011_c03007	cheA	3.09537	4.73609e-94	SM2011_c03007	cheA	2.24359	3.21756e-49	SM2011_c03007	cheA
sense	CDS	+	-0.668738	1.36616e-05	SM2011_c03009	cheR	2.62942	8.31607e-45	SM2011_c03009	cheR	1.96069	3.06633e-25	SM2011_c03009	cheR
sense	CDS	+	-0.533857	0.0270051	SM2011_c03008	cheW1	2.97915	1.31186e-23	SM2011_c03008	cheW1	2.44529	3.02734e-16	SM2011_c03008	cheW1
sense	CDS	+	-1.19886	1.54034e-17	SM2011_c03090	cheW3	3.30121	9.46323e-66	SM2011_c03090	cheW3	2.10236	4.90558e-26	SM2011_c03090	cheW3
sense	CDS	+	-1.12049	1.69935e-07	SM2011_c03006	cheY1	3.21462	1.75192e-30	SM2011_c03006	cheY1	2.09414	7.03389e-13	SM2011_c03006	cheY1
sense	CDS	+	-0.943285	3.88929e-08	SM2011_c02739	choV	0.601022	0.000503567	SM2011_c02739	choV	-0.342263	0.0893782	SM2011_c02739	choV
sense	CDS	+	-0.354552	8.88587e-05	SM2011_c02737	choX	-0.0498892	0.676058	SM2011_c02737	choX	-0.404442	1.66126e-06	SM2011_c02737	choX
sense	CDS	-	-0.28671	0.0195777	SM2011_c00652	chpT	1.27217	4.13452e-26	SM2011_c00652	chpT	0.985456	8.32755e-17	SM2011_c00652	chpT
sense	CDS	-	1.04092	3.77302e-16	SM2011_c00808	chrA	0.414602	0.00785148	SM2011_c00808	chrA	1.45552	4.10119e-33	SM2011_c00808	chrA
sense	CDS	-	-0.265072	0.00882704	SM2011_c02560	chvI	1.25412	4.45406e-36	SM2011_c02560	chvI	0.989051	4.85413e-24	SM2011_c02560	chvI
sense	CDS	+	-0.971491	4.45167e-43	SM2011_c02109	clpA	0.819079	2.8945e-31	SM2011_c02109	clpA	-0.152412	0.0807185	SM2011_c02109	clpA
sense	CDS	-	-2.12801	1.28736e-100	SM2011_c02433	clpB	2.00851	1.74941e-90	SM2011_c02433	clpB	-0.119499	0.446574	SM2011_c02433	clpB
sense	CDS	+	-0.521744	8.9835e-11	SM2011_c01903	clpP1	0.162857	0.0693959	SM2011_c01903	clpP1	-0.358887	9.79965e-06	SM2011_c01903	clpP1
sense	CDS	-	-0.623246	4.2477e-14	SM2011_c02720	clpP2	0.539142	7.1152e-11	SM2011_c02720	clpP2	-0.0841038	0.46173	SM2011_c02720	clpP2
sense	CDS	+	-0.381774	0.00118655	SM2011_c02110	clpS1	0.557972	1.17638e-06	SM2011_c02110	clpS1	0.176199	0.205941	SM2011_c02110	clpS1
sense	CDS	-	-0.533767	0.0315769	SM2011_c02694	clpS2	1.08368	8.39466e-06	SM2011_c02694	clpS2	0.549913	0.0419803	SM2011_c02694	clpS2
sense	CDS	+	-0.867344	6.17741e-43	SM2011_c01904	clpX	0.935873	2.36835e-49	SM2011_c01904	clpX	0.0685295	0.45191	SM2011_c01904	clpX
sense	CDS	+	0.359939	0.00965664	SM2011_c02076	cls	-0.271614	0.06285	SM2011_c02076	cls	0.0883251	0.594539	SM2011_c02076	cls
sense	CDS	+	0.501216	1.93187e-13	SM2011_c01209	coaD	-0.153444	0.0498074	SM2011_c01209	coaD	0.347772	1.339e-07	SM2011_c01209	coaD
sense	CDS	+	-0.576895	0.0227842	SM2011_c02790	coaE	0.497482	0.0530442	SM2011_c02790	coaE	-0.0794138	0.829835	SM2011_c02790	coaE
sense	CDS	-	0.468893	2.48584e-05	SM2011_c04282	cobB	-0.351751	0.00221919	SM2011_c04282	cobB	0.117143	0.381583	SM2011_c04282	cobB
sense	CDS	-	0.642927	1.86726e-05	SM2011_c04285	cobE	-0.267561	0.122337	SM2011_c04285	cobE	0.375366	0.010069	SM2011_c04285	cobE
sense	CDS	-	-0.459756	0.0118277	SM2011_c03190	cobJ	0.120716	0.58608	SM2011_c03190	cobJ	-0.33904	0.0696519	SM2011_c03190	cobJ
sense	CDS	-	-0.315521	0.000392974	SM2011_c04303	cobN	-0.0643484	0.565964	SM2011_c04303	cobN	-0.37987	4.37576e-06	SM2011_c04303	cobN
sense	CDS	-	-0.681709	1.02095e-05	SM2011_c04302	cobO	-0.342141	0.025853	SM2011_c04302	cobO	-1.02385	1.19562e-13	SM2011_c04302	cobO
sense	CDS	-	-0.661226	1.19068e-16	SM2011_c00701	cobT	0.426671	1.23411e-07	SM2011_c00701	cobT	-0.234555	0.00762411	SM2011_c00701	cobT
sense	CDS	-	-1.04452	4.13578e-22	SM2011_c04304	cobW	0.357391	0.00114966	SM2011_c04304	cobW	-0.687128	2.27503e-10	SM2011_c04304	cobW
sense	CDS	-	-0.726469	2.32781e-09	SM2011_c00399	corA1	1.53945	1.35231e-32	SM2011_c00399	corA1	0.812976	1.4808e-09	SM2011_c00399	corA1
sense	CDS	+	1.12364	3.43479e-18	SM2011_c01982	coxM	-1.9003	2.72139e-53	SM2011_c01982	coxM	-0.776668	1.1801e-13	SM2011_c01982	coxM
sense	CDS	+	0.9661	8.94564e-06	SM2011_c01984	coxO	-0.177527	0.558866	SM2011_c01984	coxO	0.788573	4.18211e-05	SM2011_c01984	coxO
sense	CDS	+	-0.459589	0.00197098	SM2011_c04113	cpaA1	2.74505	6.86386e-49	SM2011_c04113	cpaA1	2.28546	8.30207e-35	SM2011_c04113	cpaA1
sense	CDS	+	-0.266446	0.0352555	SM2011_c04112	cpaB1	1.24568	8.957e-24	SM2011_c04112	cpaB1	0.97923	6.27431e-16	SM2011_c04112	cpaB1
sense	CDS	+	-1.11488	6.51773e-15	SM2011_c04111	cpaC1	1.51056	3.52559e-24	SM2011_c04111	cpaC1	0.395672	0.0274303	SM2011_c04111	cpaC1
sense	CDS	+	-1.76449	4.07282e-15	SM2011_c04110	cpaD1	1.58758	8.17767e-13	SM2011_c04110	cpaD1	-0.176906	0.628227	SM2011_c04110	cpaD1
sense	CDS	+	-1.25552	7.04424e-13	SM2011_c04109	cpaE1	1.68244	8.16362e-20	SM2011_c04109	cpaE1	0.426927	0.0655984	SM2011_c04109	cpaE1
sense	CDS	+	-1.79984	2.54726e-22	SM2011_c02820	cpaF1	1.90796	8.94176e-24	SM2011_c02820	cpaF1	0.108114	0.750412	SM2011_c02820	cpaF1
sense	CDS	+	-0.724891	3.29376e-06	SM2011_c04449	cpdB	0.926365	3.63508e-09	SM2011_c04449	cpdB	0.201473	0.331577	SM2011_c04449	cpdB
sense	CDS	+	-0.240224	0.0393533	SM2011_c04044	cpdR1	0.757853	2.88395e-12	SM2011_c04044	cpdR1	0.517629	1.76346e-06	SM2011_c04044	cpdR1
sense	CDS	-	-1.13212	3.36106e-05	SM2011_c01944	cpo	1.15843	2.40944e-05	SM2011_c01944	cpo	1.05149	0.0734795	SM2011_b20054	cpo
sense	CDS	+	-2.04242	4.56093e-31	SM2011_c01465	creA	2.59078	1.70811e-40	SM2011_c01465	creA	0.548366	0.0294596	SM2011_c01465	creA
sense	CDS	-	-1.13386	1.99448e-07	SM2011_c04456	csaA	0.726191	0.000813882	SM2011_c04456	csaA	-0.407668	0.120705	SM2011_c04456	csaA
sense	CDS	+	-0.565104	2.77315e-14	SM2011_c04318	cspA1	-0.232489	0.00297844	SM2011_c04318	cspA1	-0.797593	8.12412e-29	SM2011_c04318	cspA1
sense	CDS	-	-0.381616	1.27508e-07	SM2011_c01428	cspA2	-0.0343062	0.735369	SM2011_c01428	cspA2	-0.415922	5.02911e-09	SM2011_c01428	cspA2
sense	CDS	+	-0.462453	7.10772e-07	SM2011_c01585	cspA3	-0.0164438	0.906978	SM2011_c01585	cspA3	-0.478896	1.16337e-07	SM2011_c01585	cspA3
sense	CDS	+	-0.422553	0.00218085	SM2011_c04234	cspA4	-0.498149	0.000196324	SM2011_c04234	cspA4	-0.920703	7.10402e-13	SM2011_c04234	cspA4
sense	CDS	-	-0.429379	6.98063e-06	SM2011_a0738	cspA6	0.158365	0.141058	SM2011_a0738	cspA6	-0.271014	0.0068663	SM2011_a0738	cspA6
sense	CDS	-	-1.4401	4.21456e-30	SM2011_a0181	cspA7	0.623663	1.03942e-06	SM2011_a0181	cspA7	-0.816439	3.61831e-10	SM2011_a0181	cspA7
sense	CDS	+	-0.237382	0.0337223	SM2011_c01800	ctaA	-0.382739	0.000124113	SM2011_c01800	ctaA	-0.620121	1.07531e-11	SM2011_c01800	ctaA
sense	CDS	+	-0.719303	1.97065e-23	SM2011_c00450	ctaB	0.149075	0.0637411	SM2011_c00450	ctaB	-0.570228	6.0004e-16	SM2011_c00450	ctaB
sense	CDS	+	-0.424027	3.8856e-13	SM2011_c00009	ctaC	-0.289889	6.62239e-07	SM2011_c00009	ctaC	-0.713917	2.49759e-38	SM2011_c00009	ctaC
sense	CDS	+	-0.704634	1.68759e-48	SM2011_c00010	ctaD	-0.0329441	0.620532	SM2011_c00010	ctaD	-0.737578	2.46443e-56	SM2011_c00010	ctaD
sense	CDS	+	-0.209307	0.00424764	SM2011_c00013	ctaE	-0.240192	0.000623462	SM2011_c00013	ctaE	-0.449499	5.59071e-12	SM2011_c00013	ctaE
sense	CDS	+	-0.527744	5.89451e-13	SM2011_c00012	ctaG	0.0664192	0.479329	SM2011_c00012	ctaG	-0.461325	7.69473e-11	SM2011_c00012	ctaG
sense	CDS	+	-0.658106	2.67285e-20	SM2011_c03783	ctpA	0.644236	1.90593e-19	SM2011_c03783	ctpA	-0.0138705	0.911264	SM2011_c03783	ctpA
sense	CDS	+	-0.624222	1.85532e-17	SM2011_c00654	ctrA	1.21522	1.35696e-62	SM2011_c00654	ctrA	0.590996	2.35733e-15	SM2011_c00654	ctrA
sense	CDS	+	0.466001	0.00227414	SM2011_c01818	cyaC	-0.680263	2.42967e-06	SM2011_c01818	cyaC	-0.214262	0.161652	SM2011_c01818	cyaC
sense	CDS	-	0.537943	0.00950263	SM2011_c04307	cyaD2	-0.949528	5.11916e-07	SM2011_c04307	cyaD2	-0.411585	0.0207016	SM2011_c04307	cyaD2
sense	CDS	-	0.755663	1.76428e-07	SM2011_c03985	cyaF2	-0.453496	0.00338679	SM2011_c03985	cyaF2	0.302168	0.0380544	SM2011_c03985	cyaF2
sense	CDS	-	0.364688	0.0195704	SM2011_a0570	cyaF4	-0.442706	0.00332685	SM2011_a0570	cyaF4	-0.0780176	0.686446	SM2011_a0570	cyaF4
sense	CDS	-	-0.746901	1.97279e-05	SM2011_a1583	cyaF5	0.333314	0.0741717	SM2011_a1583	cyaF5	-0.413587	0.0277562	SM2011_a1583	cyaF5
sense	CDS	-	-0.623217	0.00115473	SM2011_b20707	cyaG2	0.462484	0.0182066	SM2011_b20707	cyaG2	-0.160734	0.520412	SM2011_b20707	cyaG2
sense	CDS	-	0.542777	0.00140049	SM2011_a1591	cyaI3	-0.551506	0.00111015	SM2011_a1591	cyaI3	-0.00872906	0.972796	SM2011_a1591	cyaI3
sense	CDS	+	0.618263	0.00394517	SM2011_a1789	cyaI4	-0.540226	0.0136724	SM2011_a1789	cyaI4	0.0780371	0.775228	SM2011_a1789	cyaI4
sense	CDS	+	0.716448	0.00449467	SM2011_b20257	cyaM	-1.0811	4.28515e-06	SM2011_b20257	cyaM	-0.364648	0.122959	SM2011_b20257	cyaM
sense	CDS	+	0.812989	3.99376e-05	SM2011_a2357	cyaO	-0.915706	2.42101e-06	SM2011_a2357	cyaO	-0.102716	0.668324	SM2011_a2357	cyaO
sense	CDS	+	-1.07677	1.67603e-10	SM2011_c00045	cycF	0.653158	9.76859e-05	SM2011_c00045	cycF	-0.423614	0.0272648	SM2011_c00045	cycF
sense	CDS	+	0.458854	0.000254276	SM2011_c02361	cycH	-0.326219	0.013357	SM2011_c02361	cycH	0.132634	0.351569	SM2011_c02361	cycH
sense	CDS	+	0.519358	4.16051e-05	SM2011_c02363	cycK%2CccmF	-0.653887	1.08127e-07	SM2011_c02363	cycK%2CccmF	-0.134529	0.355241	SM2011_c02363	cycK%2CccmF
sense	CDS	-	-0.589589	1.1447e-05	SM2011_c04083	cynT	0.584173	1.39308e-05	SM2011_c04083	cynT	-0.00541599	0.982671	SM2011_c04083	cynT
sense	CDS	+	-2.26792	1.59012e-67	SM2011_b21487	cyoA	0.343326	0.0017681	SM2011_b21487	cyoA	-1.92459	9.61062e-51	SM2011_b21487	cyoA
sense	CDS	+	-1.8218	2.25721e-52	SM2011_b21488	cyoB	0.154585	0.201622	SM2011_b21488	cyoB	-1.66722	3.73322e-47	SM2011_b21488	cyoB
sense	CDS	+	-2.09181	4.41915e-15	SM2011_b21489	cyoC	0.402816	0.0879636	SM2011_b21489	cyoC	-1.689	1.94044e-10	SM2011_b21489	cyoC
sense	CDS	+	-1.6057	1.08413e-08	SM2011_b22024	cyoD	-0.0239635	0.946547	SM2011_b22024	cyoD	-1.62966	6.34542e-10	SM2011_b22024	cyoD
sense	CDS	+	0.467016	0.00114631	SM2011_c01053	cysG	2.64413	4.5054e-43	SM2011_c01053	cysG	3.11115	1.37772e-64	SM2011_c01053	cysG
sense	CDS	-	0.855331	2.16934e-09	SM2011_c00092	cysH	1.14657	1.08233e-11	SM2011_c00092	cysH	2.0019	2.78625e-41	SM2011_c00092	cysH
sense	CDS	+	-0.808332	6.43623e-07	SM2011_c02124	cysI	1.49944	1.79569e-18	SM2011_c02124	cysI	0.691108	0.000185677	SM2011_c02124	cysI
sense	CDS	-	-0.319126	0.0454596	SM2011_c00421	cysK1	0.532954	0.000466488	SM2011_c00421	cysK1	0.213827	0.232157	SM2011_c00421	cysK1
sense	CDS	+	-0.190138	0.0419826	SM2011_c02551	cysS	0.125286	0.20963	SM2011_c02551	cysS	-0.0648516	0.576028	SM2011_c02551	cysS
sense	CDS	-	-0.373614	0.000839568	SM2011_c01188	dac	1.23625	5.66204e-27	SM2011_c01188	dac	0.862637	3.31349e-14	SM2011_c01188	dac
sense	CDS	-	0.657211	2.40261e-07	SM2011_c01096	dapE	-0.0567243	0.766251	SM2011_c01096	dapE	0.600487	5.30287e-07	SM2011_c01096	dapE
sense	CDS	-	-0.947936	4.01259e-16	SM2011_c04403	dcp	0.897046	1.38944e-14	SM2011_c04403	dcp	-0.0508894	0.792896	SM2011_c04403	dcp
sense	CDS	-	1.95892	1.80696e-164	SM2011_b20611	dctA	-1.01865	1.85272e-42	SM2011_b20611	dctA	0.940274	2.1933e-51	SM2011_b20611	dctA
sense	CDS	+	0.4142	2.94401e-06	SM2011_b21416	ddhA	-0.136026	0.196093	SM2011_b21416	ddhA	0.278174	0.00126243	SM2011_b21416	ddhA
sense	CDS	-	0.43605	0.000239635	SM2011_c01090	deaD	-0.00784978	0.966027	SM2011_c01090	deaD	0.4282	0.000114968	SM2011_c01090	deaD
sense	CDS	+	-1.0103	2.02187e-21	SM2011_c02365	degP1	1.98492	1.8845e-59	SM2011_c02365	degP1	0.974614	3.09013e-14	SM2011_c02365	degP1
sense	CDS	-	-0.343053	0.00365818	SM2011_c01438	degP2	0.444093	0.000123524	SM2011_c01438	degP2	0.10104	0.503797	SM2011_c01438	degP2
sense	CDS	+	-0.837754	2.22843e-13	SM2011_c01280	degP3	1.41982	2.12094e-32	SM2011_c01280	degP3	0.582066	5.99588e-06	SM2011_c01280	degP3
sense	CDS	+	-1.5189	1.89313e-12	SM2011_b21300	deoC	1.51854	2.56893e-12	SM2011_b21300	deoC	0.286847	0.584839	SM2011_c02333	deoC
sense	CDS	-	-1.59206	3.33443e-14	SM2011_c00882	dgoA	1.48242	1.27032e-12	SM2011_c00882	dgoA	-0.109641	0.763709	SM2011_c00882	dgoA
sense	CDS	-	-1.05145	4.24163e-09	SM2011_c00881	dgoK1	1.47554	2.05524e-15	SM2011_c00881	dgoK1	0.424086	0.0619426	SM2011_c00881	dgoK1
sense	CDS	-	-0.988538	0.00660534	SM2011_a0705	dgoK2	1.36993	0.000250677	SM2011_a0705	dgoK2	0.381392	0.455308	SM2011_a0705	dgoK2
sense	CDS	-	-0.530598	0.000133892	SM2011_c00103	dhe	1.17179	3.08334e-16	SM2011_c00103	dhe	0.641192	1.57905e-05	SM2011_c00103	dhe
sense	CDS	+	-1.32803	3.22784e-05	SM2011_c01821	dht	2.98049	1.33053e-12	SM2011_c01821	dht	1.65246	0.000380761	SM2011_c01821	dht
sense	CDS	-	0.672211	2.83095e-06	SM2011_c01373	dinB1	-0.120802	0.535509	SM2011_c01373	dinB1	0.551409	3.55456e-05	SM2011_c01373	dinB1
sense	CDS	-	-0.485689	3.55539e-07	SM2011_c01853	djlA	-0.144638	0.175159	SM2011_c01853	djlA	-0.630327	7.72053e-13	SM2011_c01853	djlA
sense	CDS	-	-1.10672	9.72761e-06	SM2011_c00101	dkgB	1.61525	9.18416e-10	SM2011_c00101	dkgB	0.508533	0.12593	SM2011_c00101	dkgB
sense	CDS	+	-1.09426	3.58719e-68	SM2011_c01167	dnaA	1.38364	3.36783e-103	SM2011_c01167	dnaA	0.289379	4.71286e-05	SM2011_c01167	dnaA
sense	CDS	-	0.36669	0.044462	SM2011_c03788	dnaE2	0.633091	0.000622549	SM2011_c03788	dnaE2	0.999781	9.6004e-10	SM2011_c03788	dnaE2
sense	CDS	+	0.76625	0.0118277	SM2011_a0892	dnaE3	-0.0540884	0.907016	SM2011_a0892	dnaE3	0.712162	0.0107902	SM2011_a0892	dnaE3
sense	CDS	-	-0.501719	4.11272e-05	SM2011_c01567	dnaG	0.715553	3.87397e-09	SM2011_c01567	dnaG	0.213833	0.143282	SM2011_c01567	dnaG
sense	CDS	+	-0.37659	3.1364e-05	SM2011_c02858	dnaJ	0.38318	2.18093e-05	SM2011_c02858	dnaJ	0.00659035	0.966963	SM2011_c02858	dnaJ
sense	CDS	+	-1.17425	5.04118e-119	SM2011_c02857	dnaK	1.13411	1.15679e-110	SM2011_c02857	dnaK	-0.0401358	0.611284	SM2011_c02857	dnaK
sense	CDS	-	-0.378678	1.33602e-05	SM2011_c00415	dnaN	0.425458	7.67575e-07	SM2011_c00415	dnaN	0.0467805	0.717966	SM2011_c00415	dnaN
sense	CDS	+	-0.252118	0.00852351	SM2011_c02789	dnaQ	-0.275667	0.00255998	SM2011_c02789	dnaQ	-0.527784	2.77751e-10	SM2011_c02789	dnaQ
sense	CDS	+	-0.420324	2.24017e-07	SM2011_c02905	dnaX	0.258399	0.00212728	SM2011_c02905	dnaX	-0.161925	0.0785314	SM2011_c02905	dnaX
sense	CDS	+	-0.92077	1.94792e-56	SM2011_c00786	dppA1	0.753977	1.32383e-38	SM2011_c00786	dppA1	-0.166792	0.0136252	SM2011_c00786	dppA1
sense	CDS	-	-0.896878	5.39161e-32	SM2011_c01525	dppA2	0.96063	4.96013e-36	SM2011_c01525	dppA2	0.0637519	0.583091	SM2011_c01525	dppA2
sense	CDS	+	-0.519944	4.39355e-07	SM2011_c00787	dppB1	0.155451	0.185901	SM2011_c00787	dppB1	-0.364492	0.000414651	SM2011_c00787	dppB1
sense	CDS	-	-0.685557	1.86335e-07	SM2011_c01526	dppB2	0.67723	2.77362e-07	SM2011_c01526	dppB2	-0.00832789	0.972796	SM2011_c01526	dppB2
sense	CDS	+	-0.308952	0.030165	SM2011_c00788	dppC1	0.194723	0.201724	SM2011_c00788	dppC1	-0.114229	0.510819	SM2011_c00788	dppC1
sense	CDS	-	-0.499534	0.0109578	SM2011_c01527	dppC2	0.628021	0.00118247	SM2011_c01527	dppC2	0.128487	0.629608	SM2011_c01527	dppC2
sense	CDS	+	-0.53525	1.24281e-06	SM2011_c00789	dppD1	0.403253	0.000319653	SM2011_c00789	dppD1	-0.131997	0.348856	SM2011_c00789	dppD1
sense	CDS	-	-0.838312	5.2294e-05	SM2011_c01528	dppD2	0.931222	8.03641e-06	SM2011_c01528	dppD2	0.0929096	0.779179	SM2011_c01528	dppD2
sense	CDS	+	-0.613892	9.60919e-07	SM2011_c00790	dppF1	0.190886	0.178828	SM2011_c00790	dppF1	-0.423006	0.000890099	SM2011_c00790	dppF1
sense	CDS	+	0.253267	0.00649245	SM2011_c01041	dusB	-0.787942	8.13746e-22	SM2011_c01041	dusB	-0.534675	2.68347e-12	SM2011_c01041	dusB
sense	CDS	-	0.71481	3.24241e-05	SM2011_c00461	dut	-0.541138	0.00248454	SM2011_c00461	dut	0.173672	0.373826	SM2011_c00461	dut
sense	CDS	+	0.701745	1.17915e-06	SM2011_c03105	dxr	-0.421242	0.00650074	SM2011_c03105	dxr	0.280503	0.0559415	SM2011_c03105	dxr
sense	CDS	-	-0.573746	0.0287794	SM2011_c05020	ecnA	2.22819	1.35917e-12	SM2011_c05020	ecnA	1.65444	2.36864e-07	SM2011_c05020	ecnA
sense	CDS	-	-0.695093	1.41697e-14	SM2011_c04332	ecnB	0.0272518	0.837152	SM2011_c04332	ecnB	-0.667841	4.24683e-14	SM2011_c04332	ecnB
sense	CDS	-	-0.476954	0.000422699	SM2011_c03068	edd	1.30661	6.63687e-22	SM2011_c03068	edd	0.829651	1.88701e-09	SM2011_c03068	edd
sense	CDS	+	0.429808	3.51513e-05	SM2011_c00357	efp	-0.634145	1.80393e-10	SM2011_c00357	efp	-0.204337	0.0530843	SM2011_c00357	efp
sense	CDS	+	-0.529747	2.3536e-05	SM2011_a1587	eglC	0.807879	1.18977e-10	SM2011_a1587	eglC	0.278132	0.0534309	SM2011_a1587	eglC
sense	CDS	+	-0.54226	0.0267148	SM2011_b21520	emmC	0.508365	0.0389048	SM2011_b21520	emmC	-0.0338952	0.928314	SM2011_b21520	emmC
sense	CDS	-	-1.99402	2.08895e-13	SM2011_c01523	emrE	1.64378	4.83177e-10	SM2011_c01523	emrE	-0.350237	0.373991	SM2011_c01523	emrE
sense	CDS	-	0.684863	1.17836e-11	SM2011_c01722	engB	-0.105833	0.432408	SM2011_c01722	engB	0.57903	8.49556e-10	SM2011_c01722	engB
sense	CDS	+	-0.675948	7.31079e-13	SM2011_c01028	eno	0.587092	5.11745e-10	SM2011_c01028	eno	-0.0888554	0.502477	SM2011_c01028	eno
sense	CDS	+	-0.878361	3.54191e-13	SM2011_c02651	era	0.382416	0.00200015	SM2011_c02651	era	-0.495945	6.61342e-05	SM2011_c02651	era
sense	CDS	-	1.79692	8.00658e-75	SM2011_c01629	eryD	-1.00067	1.02155e-22	SM2011_c01629	eryD	0.796259	7.98469e-20	SM2011_c01629	eryD
sense	CDS	+	-0.423148	3.2503e-07	SM2011_c02377	etf	-0.0877885	0.382415	SM2011_c02377	etf	-0.510937	5.62298e-11	SM2011_c02377	etf
sense	CDS	+	-0.704701	1.93896e-12	SM2011_c00728	etfA1	0.642494	1.50893e-10	SM2011_c00728	etfA1	-0.0622067	0.684437	SM2011_c00728	etfA1
sense	CDS	-	-0.529807	0.00167426	SM2011_a1389	etfA2	0.397788	0.021241	SM2011_a1389	etfA2	-0.132019	0.550695	SM2011_a1389	etfA2
sense	CDS	+	-0.621662	3.8281e-12	SM2011_c00729	etfB1	0.325117	0.000449417	SM2011_c00729	etfB1	-0.296545	0.0018306	SM2011_c00729	etfB1
sense	CDS	-	-0.802991	5.34565e-16	SM2011_a1391	etfB2	0.513831	2.43716e-07	SM2011_a1391	etfB2	-0.28916	0.00840106	SM2011_a1391	etfB2
sense	CDS	+	-0.849919	6.94805e-06	SM2011_c02085	exbB	0.926204	9.94086e-07	SM2011_c02085	exbB	0.0762847	0.803521	SM2011_c02085	exbB
sense	CDS	+	-0.76183	0.000138659	SM2011_b20957	exoA	1.04391	3.07156e-07	SM2011_b20957	exoA	0.282078	0.284373	SM2011_b20957	exoA
sense	CDS	+	-0.568818	8.26711e-09	SM2011_b20942	exoB	1.56568	1.00738e-47	SM2011_b20942	exoB	0.996858	3.74876e-20	SM2011_b20942	exoB
sense	CDS	-	-0.290976	0.000871559	SM2011_b20945	exoF1	1.55321	1.82924e-63	SM2011_b20945	exoF1	1.26223	1.19673e-44	SM2011_b20945	exoF1
sense	CDS	-	0.6352	0.0103922	SM2011_b21073	exoF2	-0.315022	0.269715	SM2011_b21073	exoF2	0.320178	0.203852	SM2011_b21073	exoF2
sense	CDS	+	0.979081	1.39244e-23	SM2011_b21245	exoF3	-1.35082	3.65959e-45	SM2011_b21245	exoF3	-0.371735	5.98626e-05	SM2011_b21245	exoF3
sense	CDS	+	-0.251833	0.0285907	SM2011_b20954	exoH	1.04022	8.88264e-21	SM2011_b20954	exoH	0.788384	3.8507e-13	SM2011_b20954	exoH
sense	CDS	-	0.792006	0.0282227	SM2011_b21662	exoI2	-0.876552	0.0127906	SM2011_b21662	exoI2	-0.0845464	0.847718	SM2011_b21662	exoI2
sense	CDS	+	-0.599398	0.000331899	SM2011_b20955	exoK	1.13599	5.09134e-11	SM2011_b20955	exoK	0.536593	0.00413539	SM2011_b20955	exoK
sense	CDS	+	0.453305	7.37376e-05	SM2011_b20956	exoL	0.219837	0.0968026	SM2011_b20956	exoL	0.673142	2.07738e-10	SM2011_b20956	exoL
sense	CDS	+	-0.792178	3.00704e-07	SM2011_b20960	exoN	0.845844	5.47721e-08	SM2011_b20960	exoN	0.0536663	0.833876	SM2011_b20960	exoN
sense	CDS	-	0.478893	1.19297e-08	SM2011_c04023	exoN2	1.05545	3.58744e-29	SM2011_c04023	exoN2	1.53434	2.07258e-72	SM2011_c04023	exoN2
sense	CDS	+	-0.656867	4.14411e-12	SM2011_b20961	exoP	1.03665	2.50601e-26	SM2011_b20961	exoP	0.379785	0.000316329	SM2011_b20961	exoP
sense	CDS	+	0.466572	0.000701341	SM2011_b21070	exoP2	-0.524539	0.000100923	SM2011_b21070	exoP2	-0.0579672	0.754029	SM2011_b21070	exoP2
sense	CDS	-	0.356727	9.50666e-05	SM2011_b20944	exoQ	0.907997	1.68225e-20	SM2011_b20944	exoQ	1.26472	2.38649e-46	SM2011_b20944	exoQ
sense	CDS	+	0.646043	1.21287e-12	SM2011_b20950	exoT	-0.842904	2.1085e-21	SM2011_b20950	exoT	-0.196861	0.0273619	SM2011_b20950	exoT
sense	CDS	-	-0.835541	1.406e-10	SM2011_b20949	exoV	1.62212	6.3118e-30	SM2011_b20949	exoV	0.786578	1.92929e-07	SM2011_b20949	exoV
sense	CDS	+	0.627157	1.46393e-08	SM2011_b20947	exoX	-0.707971	8.60328e-11	SM2011_b20947	exoX	-0.0808136	0.561188	SM2011_b20947	exoX
sense	CDS	-	-0.726861	1.88581e-11	SM2011_b20941	exsA	1.39635	5.25629e-35	SM2011_b20941	exsA	0.669487	1.47385e-08	SM2011_b20941	exsA
sense	CDS	-	0.461102	0.00368248	SM2011_b20940	exsB%2CqueC	0.189879	0.326344	SM2011_b20940	exsB%2CqueC	0.650981	7.20407e-06	SM2011_b20940	exsB%2CqueC
sense	CDS	+	-0.424263	0.0479401	SM2011_b20933	exsG	1.77785	5.09527e-14	SM2011_b20933	exsG	1.35358	9.28175e-09	SM2011_b20933	exsG
sense	CDS	-	-1.07683	8.63739e-31	SM2011_b20935	exsI	0.993311	1.67199e-26	SM2011_b20935	exsI	-0.0835159	0.557014	SM2011_b20935	exsI
sense	CDS	-	-0.469469	3.6024e-09	SM2011_c00327	fabB	0.312509	0.000121383	SM2011_c00327	fabB	-0.156959	0.0874489	SM2011_c00327	fabB
sense	CDS	-	0.281813	0.00310534	SM2011_c04275	fabF2	0.112005	0.320173	SM2011_c04275	fabF2	0.393819	9.32571e-06	SM2011_c04275	fabF2
sense	CDS	+	-0.211555	0.0123431	SM2011_c00572	fabG	0.0730849	0.466408	SM2011_c00572	fabG	-0.13847	0.128772	SM2011_c00572	fabG
sense	CDS	-	0.242608	0.0263173	SM2011_c00880	fabG2	0.203532	0.0777504	SM2011_c00880	fabG2	0.446141	5.11621e-06	SM2011_c00880	fabG2
sense	CDS	+	-0.276751	0.0086032	SM2011_c01785	fabH	0.126939	0.282555	SM2011_c01785	fabH	-0.149812	0.199694	SM2011_c01785	fabH
sense	CDS	-	-0.426786	6.11523e-06	SM2011_c00326	fabI2	0.120148	0.277206	SM2011_c00326	fabI2	-0.306638	0.00123586	SM2011_c00326	fabI2
sense	CDS	+	-0.298063	0.00205287	SM2011_c02092	fabZ	-0.057868	0.640653	SM2011_c02092	fabZ	-0.355931	8.46805e-05	SM2011_c02092	fabZ
sense	CDS	+	0.543058	1.38413e-15	SM2011_c02079	fad	-0.921843	1.30273e-44	SM2011_c02079	fad	-0.378786	2.22371e-09	SM2011_c02079	fad
sense	CDS	-	-0.996345	0.00591431	SM2011_c02228	fadA	1.6289	1.70795e-05	SM2011_c02228	fadA	0.632551	0.180943	SM2011_c02228	fadA
sense	CDS	-	-1.04993	1.07064e-07	SM2011_c02227	fadB	0.792681	5.55073e-05	SM2011_c02227	fadB	-0.257247	0.323955	SM2011_c02227	fadB
sense	CDS	-	0.839986	1.3027e-12	SM2011_c02162	fadD	-0.740669	5.17552e-10	SM2011_c02162	fadD	0.0993167	0.529018	SM2011_c02162	fadD
sense	CDS	+	-2.56169	7.60217e-114	SM2011_c03983	fbaB	1.97978	1.93115e-82	SM2011_c03983	fbaB	-0.581911	2.20054e-05	SM2011_c03983	fbaB
sense	CDS	-	-0.762481	2.85532e-31	SM2011_c00188	fbcB	0.275837	5.2645e-05	SM2011_c00188	fbcB	-0.486644	1.68812e-13	SM2011_c00188	fbcB
sense	CDS	-	-0.274753	1.01445e-05	SM2011_c00189	fbcC	0.0641629	0.401125	SM2011_c00189	fbcC	-0.21059	0.000785115	SM2011_c00189	fbcC
sense	CDS	-	-0.849716	7.13227e-36	SM2011_c00187	fbcF	0.577912	1.26903e-17	SM2011_c00187	fbcF	-0.271803	0.000212893	SM2011_c00187	fbcF
sense	CDS	-	-1.00383	3.1627e-19	SM2011_c00784	fbpA	0.887683	1.96721e-15	SM2011_c00784	fbpA	-0.116146	0.471918	SM2011_c00784	fbpA
sense	CDS	-	-2.54571	1.14256e-09	SM2011_c03085	fdhD	2.10131	7.88913e-08	SM2011_c03085	fdhD	-0.4444	0.50304	SM2011_c03085	fdhD
sense	CDS	-	-2.35192	4.07364e-47	SM2011_c04444	fdsA	1.7872	1.1309e-31	SM2011_c04444	fdsA	-0.564724	0.00483046	SM2011_c04444	fdsA
sense	CDS	-	-2.08594	9.23585e-22	SM2011_c02525	fdsB	1.71306	2.66191e-16	SM2011_c02525	fdsB	-0.37288	0.226663	SM2011_c02525	fdsB
sense	CDS	-	-1.63966	9.71694e-17	SM2011_c02524	fdsG	1.84273	2.01403e-19	SM2011_c02524	fdsG	0.203069	0.526838	SM2011_c02524	fdsG
sense	CDS	+	1.29224	0.00318714	SM2011_a0834	fdxB	-0.887026	0.0617313	SM2011_a0834	fdxB	0.405216	0.329439	SM2011_a0834	fdxB
sense	CDS	+	1.9119	2.06914e-66	SM2011_c00065	feuN	0.776501	3.06367e-08	SM2011_c00065	feuN	2.6884	5.39652e-125	SM2011_c00065	feuN
sense	CDS	+	0.368942	0.00568657	SM2011_c00129	feuQ	0.23358	0.124352	SM2011_c00129	feuQ	0.602522	3.96616e-07	SM2011_c00129	feuQ
sense	CDS	-	-0.52431	0.00414128	SM2011_c02728	fhs	0.332818	0.0829664	SM2011_c02728	fhs	-0.191492	0.390449	SM2011_c02728	fhs
sense	CDS	+	-0.766698	2.07755e-06	SM2011_c01657	fhuA2	0.167429	0.380838	SM2011_c01657	fhuA2	-0.599269	0.000178039	SM2011_c01657	fhuA2
sense	CDS	-	3.26805	1.03187e-32	SM2011_a1209	fixI1	-0.0718155	0.886971	SM2011_a1209	fixI1	3.19624	1.89637e-42	SM2011_a1209	fixI1
sense	CDS	-	-0.364953	0.033273	SM2011_a1227	fixJ	-0.0451883	0.839346	SM2011_a1227	fixJ	-0.410142	0.010257	SM2011_a1227	fixJ
sense	CDS	-	-0.783419	0.000124706	SM2011_a1225	fixK1	-2.51123	4.32804e-58	SM2011_a1225	fixK1	-3.29465	1.46895e-97	SM2011_a1225	fixK1
sense	CDS	-	1.26078	0.0251162	SM2011_a1223	fixM	-3.12486	5.75803e-11	SM2011_a1223	fixM	-1.86408	6.042e-08	SM2011_a1223	fixM
sense	CDS	+	0.734434	7.24573e-09	SM2011_a0612	fixN3	-0.6285	1.11265e-06	SM2011_a0612	fixN3	0.105934	0.489715	SM2011_a0612	fixN3
sense	CDS	-	1.02276	0.00803902	SM2011_c03254	fixT3	-1.61723	4.70579e-06	SM2011_c03254	fixT3	-0.594469	0.0526631	SM2011_c03254	fixT3
sense	CDS	+	-0.738812	2.38626e-17	SM2011_c03037	flaA	4.45077	0	SM2011_c03037	flaA	3.71196	3.87018e-269	SM2011_c03037	flaA
sense	CDS	+	-0.764991	3.30887e-23	SM2011_c03038	flaB	2.56577	1.7667e-192	SM2011_c03038	flaB	1.80078	1.19623e-94	SM2011_c03038	flaB
sense	CDS	+	-0.973162	4.13035e-29	SM2011_c03039	flaD	-0.0629368	0.577381	SM2011_c03039	flaD	-1.0361	1.22291e-35	SM2011_c03039	flaD
sense	CDS	+	-1.96428	3.24896e-42	SM2011_c03050	flaF	-0.615195	4.14427e-07	SM2011_c03050	flaF	-2.57947	8.98312e-81	SM2011_c03050	flaF
sense	CDS	+	-2.75232	1.59097e-44	SM2011_c03051	flbT	-0.235698	0.175832	SM2011_c03051	flbT	-2.98802	7.74316e-56	SM2011_c03051	flbT
sense	CDS	+	-2.38424	3.37939e-31	SM2011_c03031	flgA	-0.525921	0.0021769	SM2011_c03031	flgA	-2.91016	2.07388e-50	SM2011_c03031	flgA
sense	CDS	+	-1.9284	9.62664e-23	SM2011_c03027	flgB	-0.794974	1.55842e-06	SM2011_c03027	flgB	-2.72338	3.28128e-50	SM2011_c03027	flgB
sense	CDS	+	-2.29874	2.11114e-24	SM2011_c03028	flgC	-0.755681	2.53937e-05	SM2011_c03028	flgC	-3.05442	2.26106e-47	SM2011_c03028	flgC
sense	CDS	+	-1.3255	1.52261e-16	SM2011_c03052	flgD	-0.45071	0.00290218	SM2011_c03052	flgD	-1.77621	6.3271e-33	SM2011_c03052	flgD
sense	CDS	+	-0.996756	1.4819e-35	SM2011_c03047	flgE	-1.09692	4.59949e-49	SM2011_c03047	flgE	-2.09368	2.9335e-171	SM2011_c03047	flgE
sense	CDS	+	-2.89152	1.26174e-21	SM2011_c03024	flgF	-0.35174	0.167842	SM2011_c03024	flgF	-3.24326	7.84638e-29	SM2011_c03024	flgF
sense	CDS	+	-2.88476	1.46478e-62	SM2011_c03030	flgG	-0.412987	0.00252964	SM2011_c03030	flgG	-3.29775	3.83393e-87	SM2011_c03030	flgG
sense	CDS	+	-2.70737	3.76262e-31	SM2011_c03034	flgH	-0.60125	0.000759007	SM2011_c03034	flgH	-3.30862	2.46497e-50	SM2011_c03034	flgH
sense	CDS	+	-2.78142	1.63007e-46	SM2011_c03032	flgI	-0.337196	0.0366779	SM2011_c03032	flgI	-3.11862	2.32617e-62	SM2011_c03032	flgI
sense	CDS	+	-1.91534	8.24562e-65	SM2011_c03048	flgK	-0.644437	3.56717e-11	SM2011_c03048	flgK	-2.55978	2.26321e-127	SM2011_c03048	flgK
sense	CDS	+	-2.2225	7.0992e-70	SM2011_c03049	flgL	-0.471315	9.18442e-06	SM2011_c03049	flgL	-2.69381	6.84404e-112	SM2011_c03049	flgL
sense	CDS	+	-1.29609	6.85518e-21	SM2011_c03054	flhA	-0.685974	2.94051e-08	SM2011_c03054	flhA	-1.98206	4.7311e-55	SM2011_c03054	flhA
sense	CDS	-	-1.58337	1.42183e-11	SM2011_c03018	flhB	-0.29944	0.212368	SM2011_c03018	flhB	-1.88281	9.87147e-18	SM2011_c03018	flhB
sense	CDS	+	-2.88319	2.01843e-15	SM2011_c03029	fliE	-0.424768	0.150375	SM2011_c03029	fliE	-3.30796	1.61228e-21	SM2011_c03029	fliE
sense	CDS	+	-2.57358	3.62848e-97	SM2011_c03014	fliF	-0.235856	0.0336001	SM2011_c03014	fliF	-2.80944	6.69129e-123	SM2011_c03014	fliF
sense	CDS	-	-2.14496	3.53517e-35	SM2011_c03019	fliG	-0.600938	3.11226e-05	SM2011_c03019	fliG	-2.7459	1.94761e-63	SM2011_c03019	fliG
sense	CDS	+	-2.28676	8.26229e-18	SM2011_c03025	fliI	-0.661377	0.00221217	SM2011_c03025	fliI	-2.94814	2.51601e-32	SM2011_c03025	fliI
sense	CDS	+	-2.78297	1.28421e-23	SM2011_c03044	fliK	-0.455616	0.0427327	SM2011_c03044	fliK	-3.23858	3.61295e-34	SM2011_c03044	fliK
sense	CDS	-	-2.47622	3.8983e-30	SM2011_c03021	fliM	-0.526939	0.00270926	SM2011_c03021	fliM	-3.00316	3.81728e-48	SM2011_c03021	fliM
sense	CDS	-	-2.14658	3.54716e-36	SM2011_c03020	fliN	-0.566549	0.000134963	SM2011_c03020	fliN	-2.71313	9.71739e-63	SM2011_c03020	fliN
sense	CDS	+	-0.787055	9.23633e-08	SM2011_c03053	fliQ	-0.445146	0.00155032	SM2011_c03053	fliQ	-1.2322	9.33978e-21	SM2011_c03053	fliQ
sense	CDS	+	-1.21872	8.42408e-07	SM2011_c03055	fliR	-0.598312	0.0081287	SM2011_c03055	fliR	-1.81703	2.3652e-16	SM2011_c03055	fliR
sense	CDS	+	-0.339008	0.0133849	SM2011_c01100	fmt	0.201486	0.170771	SM2011_c01100	fmt	-0.137522	0.395214	SM2011_c01100	fmt
sense	CDS	-	-1.11348	2.21785e-05	SM2011_c01442	folA	0.425993	0.120071	SM2011_c01442	folA	-0.687487	0.0134702	SM2011_c01442	folA
sense	CDS	+	0.359684	0.00257501	SM2011_c03059	folD2	-0.123969	0.392255	SM2011_c03059	folD2	0.235715	0.0458423	SM2011_c03059	folD2
sense	CDS	-	-1.03185	3.65047e-31	SM2011_c01005	folE	1.00548	1.55473e-29	SM2011_c01005	folE	-0.0263686	0.865399	SM2011_c01005	folE
sense	CDS	+	-0.760375	3.25368e-20	SM2011_c02122	fpr	0.612414	1.2335e-13	SM2011_c02122	fpr	-0.147961	0.152414	SM2011_c02122	fpr
sense	CDS	+	-0.554518	0.0139822	SM2011_c02169	frcA	0.174161	0.514026	SM2011_c02169	frcA	-0.380357	0.111497	SM2011_c02169	frcA
sense	CDS	+	-0.411857	0.000659577	SM2011_c02171	frcB	-0.344287	0.00345204	SM2011_c02171	frcB	-0.756144	2.44077e-12	SM2011_c02171	frcB
sense	CDS	+	-0.596756	0.00428828	SM2011_c02170	frcC	-0.146196	0.555902	SM2011_c02170	frcC	-0.742952	0.000101272	SM2011_c02170	frcC
sense	CDS	+	-0.770891	0.00363008	SM2011_c02167	frcK	0.091727	0.789364	SM2011_c02167	frcK	-0.679164	0.00872583	SM2011_c02167	frcK
sense	CDS	-	-0.835561	4.76815e-06	SM2011_c02172	frcR	0.60758	0.000998236	SM2011_c02172	frcR	-0.22798	0.331611	SM2011_c02172	frcR
sense	CDS	-	-0.876337	8.36173e-28	SM2011_c01873	ftsA	0.965426	9.64284e-33	SM2011_c01873	ftsA	0.0890889	0.443263	SM2011_c01873	ftsA
sense	CDS	-	-0.889013	5.53131e-47	SM2011_c04459	ftsH	0.354936	1.1351e-08	SM2011_c04459	ftsH	-0.534077	5.76913e-18	SM2011_c04459	ftsH
sense	CDS	-	-0.749762	4.33954e-19	SM2011_c01860	ftsI	0.78211	1.84229e-20	SM2011_c01860	ftsI	0.0323477	0.818641	SM2011_c01860	ftsI
sense	CDS	+	-0.409454	1.93839e-06	SM2011_c03808	ftsK	1.56145	2.69033e-65	SM2011_c03808	ftsK	1.15199	3.26189e-37	SM2011_c03808	ftsK
sense	CDS	-	-0.759487	4.32407e-31	SM2011_b20595	ftsK2	2.5663	1.65828e-229	SM2011_b20595	ftsK2	1.80681	1.71929e-113	SM2011_b20595	ftsK2
sense	CDS	-	-0.315663	8.94373e-05	SM2011_c01872	ftsQ	0.625429	2.14795e-15	SM2011_c01872	ftsQ	0.309766	0.000140844	SM2011_c01872	ftsQ
sense	CDS	-	-0.694575	1.15666e-07	SM2011_c01865	ftsW	0.417731	0.0018239	SM2011_c01865	ftsW	-0.276844	0.0614402	SM2011_c01865	ftsW
sense	CDS	-	-1.12315	3.0134e-35	SM2011_c01874	ftsZ1	1.42291	3.91511e-54	SM2011_c01874	ftsZ1	0.299757	0.00458423	SM2011_c01874	ftsZ1
sense	CDS	+	-0.701359	5.25023e-12	SM2011_c00149	fumC	0.990547	4.4629e-22	SM2011_c00149	fumC	0.289187	0.0136151	SM2011_c00149	fumC
sense	CDS	-	0.50752	0.000802311	SM2011_c02510	fur	-0.968818	2.96044e-12	SM2011_c02510	fur	-0.461298	0.000266538	SM2011_c02510	fur
sense	CDS	+	-0.496588	1.10017e-23	SM2011_c01312	fusA1	0.742716	9.04778e-52	SM2011_c01312	fusA1	0.246128	2.30998e-06	SM2011_c01312	fusA1
sense	CDS	+	0.802819	3.64222e-05	SM2011_b20049	fusA2	-0.692603	0.000483616	SM2011_b20049	fusA2	0.110216	0.642051	SM2011_b20049	fusA2
sense	CDS	+	-0.945567	4.89701e-24	SM2011_c02780	gabD1	0.721966	8.91195e-15	SM2011_c02780	gabD1	-0.2236	0.0442283	SM2011_c02780	gabD1
sense	CDS	-	-1.38091	1.10135e-31	SM2011_b21185	gabD2	1.54032	2.99267e-37	SM2011_b21185	gabD2	0.159415	0.364967	SM2011_b21185	gabD2
sense	CDS	-	-0.587844	6.59355e-14	SM2011_b21186	gabT	0.771574	8.8878e-23	SM2011_b21186	gabT	0.18373	0.0469527	SM2011_b21186	gabT
sense	CDS	-	-0.964019	0.000460426	SM2011_c00588	gal	1.10161	6.74866e-05	SM2011_c00588	gal	0.137595	0.752557	SM2011_c00588	gal
sense	CDS	+	-0.434528	0.0459631	SM2011_c02252	galE	1.50369	6.65201e-12	SM2011_c02252	galE	1.06916	1.46338e-06	SM2011_c02252	galE
sense	CDS	+	-1.01913	3.83076e-44	SM2011_c03979	gap	0.39664	8.17203e-08	SM2011_c03979	gap	-0.622493	2.88118e-17	SM2011_c03979	gap
sense	CDS	+	-0.350758	3.35632e-05	SM2011_c01352	gatA	0.131489	0.16833	SM2011_c01352	gatA	-0.219268	0.0126163	SM2011_c01352	gatA
sense	CDS	+	-0.370752	1.10703e-06	SM2011_c01350	gatB	0.637607	1.43625e-17	SM2011_c01350	gatB	0.266854	0.000810301	SM2011_c01350	gatB
sense	CDS	+	-0.716471	0.00111413	SM2011_b20896	gbpR	-0.601442	0.00247298	SM2011_b20896	gbpR	-1.31791	1.69685e-12	SM2011_b20896	gbpR
sense	CDS	-	-0.6824	0.0119577	SM2011_c02048	gcvH	0.380206	0.188741	SM2011_c02048	gcvH	-0.302195	0.348856	SM2011_c02048	gcvH
sense	CDS	+	3.41582	2.71904e-14	SM2011_b20186	gfa	-4.41163	4.8912e-24	SM2011_b20186	gfa	-0.995807	4.64188e-06	SM2011_b20186	gfa
sense	CDS	+	-0.692099	3.11286e-14	SM2011_c02581	glcB	0.618478	1.21969e-11	SM2011_c02581	glcB	-0.0736206	0.579916	SM2011_c02581	glcB
sense	CDS	+	-1.23466	2.0321e-07	SM2011_c00833	glcE	0.581177	0.0149588	SM2011_c00833	glcE	-0.653479	0.0117119	SM2011_c00833	glcE
sense	CDS	+	-0.434861	0.00419407	SM2011_c00926	glcF	0.241275	0.138244	SM2011_c00926	glcF	-0.193586	0.268464	SM2011_c00926	glcF
sense	CDS	+	-0.502249	0.0364751	SM2011_b20704	glgA2	2.34476	2.98277e-15	SM2011_b20704	glgA2	1.84251	7.04568e-10	SM2011_b20704	glgA2
sense	CDS	+	-0.929825	5.05566e-13	SM2011_c03922	glgB1	0.183096	0.215627	SM2011_c03922	glgB1	-0.746729	3.96779e-09	SM2011_c03922	glgB1
sense	CDS	+	0.768219	0.0392582	SM2011_b21447	glgB2	0.0737055	0.893895	SM2011_b21447	glgB2	0.841924	0.0122359	SM2011_b21447	glgB2
sense	CDS	+	-0.774725	3.45499e-18	SM2011_c04460	glgP	0.408019	6.75381e-06	SM2011_c04460	glgP	-0.366705	8.64153e-05	SM2011_c04460	glgP
sense	CDS	-	0.397031	9.01823e-06	SM2011_b21446	glgX2	-0.374339	3.00433e-05	SM2011_b21446	glgX2	0.0226914	0.864941	SM2011_b21446	glgX2
sense	CDS	-	0.316246	0.0101247	SM2011_c00637	glmM	0.792063	1.37122e-10	SM2011_c00637	glmM	1.10831	8.06765e-23	SM2011_c00637	glmM
sense	CDS	+	-1.45173	1.86664e-66	SM2011_c00948	glnA	0.981369	6.18979e-33	SM2011_c00948	glnA	-0.470362	2.40557e-07	SM2011_c00948	glnA
sense	CDS	+	-0.410068	2.31854e-05	SM2011_c00947	glnB	0.414524	1.83823e-05	SM2011_c00947	glnB	0.00445521	0.979067	SM2011_c00947	glnB
sense	CDS	+	0.558133	3.23809e-06	SM2011_c02368	glnE	-0.579997	1.13074e-06	SM2011_c02368	glnE	-0.0218637	0.899234	SM2011_c02368	glnE
sense	CDS	-	-1.4279	3.05282e-26	SM2011_b20745	glnII	2.10193	3.50041e-45	SM2011_b20745	glnII	0.674034	7.34605e-05	SM2011_b20745	glnII
sense	CDS	+	-1.97149	0.000105267	SM2011_c03806	glnK	1.20688	0.0115799	SM2011_c03806	glnK	-0.764616	0.244071	SM2011_c03806	glnK
sense	CDS	+	-0.360342	0.0342184	SM2011_c00290	gloA	-0.0638437	0.770529	SM2011_c00290	gloA	-0.424186	0.00746194	SM2011_c00290	gloA
sense	CDS	+	-0.638858	0.00919864	SM2011_c00708	gloB	0.130467	0.666245	SM2011_c00708	gloB	-0.508391	0.0390281	SM2011_c00708	gloB
sense	CDS	+	0.312325	0.00232385	SM2011_c02521	glpR	-0.417434	2.21604e-05	SM2011_c02521	glpR	-0.105108	0.373826	SM2011_c02521	glpR
sense	CDS	-	-0.611712	5.43364e-27	SM2011_c02087	gltA	0.698084	1.61673e-34	SM2011_c02087	gltA	0.0863715	0.249897	SM2011_c02087	gltA
sense	CDS	-	-0.715298	9.47234e-19	SM2011_c04028	gltB	0.910708	8.41982e-29	SM2011_c04028	gltB	0.19541	0.0443846	SM2011_c04028	gltB
sense	CDS	-	-0.586614	2.0928e-05	SM2011_c04026	gltD	0.381028	0.00713939	SM2011_c04026	gltD	-0.205586	0.211503	SM2011_c04026	gltD
sense	CDS	+	-0.229185	0.0168243	SM2011_c03172	gltX	0.506481	1.44158e-08	SM2011_c03172	gltX	0.277296	0.0032038	SM2011_c03172	gltX
sense	CDS	+	-0.318607	0.003243	SM2011_c00855	glyQ	0.336541	0.00174901	SM2011_c00855	glyQ	0.0179335	0.915463	SM2011_c00855	glyQ
sense	CDS	+	-0.666144	2.35098e-06	SM2011_c00577	gmk	0.500875	0.000452223	SM2011_c00577	gmk	-0.165269	0.362732	SM2011_c00577	gmk
sense	CDS	-	-0.714397	6.85027e-16	SM2011_c04262	gnd	0.904783	3.6408e-24	SM2011_c04262	gnd	0.190387	0.078764	SM2011_c04262	gnd
sense	CDS	+	-2.64842	7.88872e-50	SM2011_a0249	gntA	1.18576	1.92601e-15	SM2011_a0249	gntA	-1.46265	8.47294e-15	SM2011_a0249	gntA
sense	CDS	+	-1.80884	1.57153e-54	SM2011_a0250	gntB	0.7742	8.82241e-13	SM2011_a0250	gntB	-1.03464	4.93061e-18	SM2011_a0250	gntB
sense	CDS	+	-2.84857	1.94341e-141	SM2011_a0252	gntC	1.16623	2.2452e-37	SM2011_a0252	gntC	-1.68234	3.72965e-47	SM2011_a0252	gntC
sense	CDS	+	-1.07306	1.3895e-20	SM2011_a0246	gntR	0.689174	1.55575e-09	SM2011_a0246	gntR	-0.38389	0.00270266	SM2011_a0246	gntR
sense	CDS	-	-0.757513	1.96054e-15	SM2011_c00154	gor	0.932541	3.19475e-22	SM2011_c00154	gor	0.175029	0.150315	SM2011_c00154	gor
sense	CDS	+	0.487535	4.42892e-05	SM2011_c00151	gph1	-0.807404	7.81077e-13	SM2011_c00151	gph1	-0.319869	0.00355499	SM2011_c00151	gph1
sense	CDS	+	-0.383194	0.0191579	SM2011_c02838	gpmA	-0.235196	0.159785	SM2011_c02838	gpmA	-0.61839	1.35561e-05	SM2011_c02838	gpmA
sense	CDS	+	-0.356083	0.000799622	SM2011_c00006	gpmB	0.249082	0.0236703	SM2011_c00006	gpmB	-0.107001	0.418214	SM2011_c00006	gpmB
sense	CDS	-	-0.391733	1.09052e-05	SM2011_c01218	greA	0.25021	0.0067912	SM2011_c01218	greA	-0.141523	0.178478	SM2011_c01218	greA
sense	CDS	-	-2.17345	0	SM2011_c00913	groEL1	0.816938	8.71322e-48	SM2011_c00913	groEL1	-1.35652	2.33344e-123	SM2011_c00913	groEL1
sense	CDS	-	-2.24019	0	SM2011_a0744	groEL2	0.790418	3.78297e-50	SM2011_a0744	groEL2	-1.44977	9.81415e-154	SM2011_a0744	groEL2
sense	CDS	-	-2.33022	4.22141e-146	SM2011_a0124	groEL3	-0.302233	0.000223603	SM2011_a0124	groEL3	-2.63245	1.18913e-197	SM2011_a0124	groEL3
sense	CDS	-	-1.98016	1.90559e-18	SM2011_c01758	groEL4	2.21028	6.37933e-21	SM2011_c01758	groEL4	0.230119	0.544579	SM2011_c01758	groEL4
sense	CDS	-	-2.79331	0	SM2011_b21566	groEL5	2.51194	3.03407e-301	SM2011_b21566	groEL5	-0.281363	0.000698797	SM2011_b21566	groEL5
sense	CDS	-	-1.76855	4.56652e-135	SM2011_c00912	groES1	0.564426	3.48716e-16	SM2011_c00912	groES1	-1.20413	3.95464e-63	SM2011_c00912	groES1
sense	CDS	-	-1.52349	2.86005e-78	SM2011_a0745	groES2	0.326821	5.92407e-05	SM2011_a0745	groES2	-1.19667	7.79778e-50	SM2011_a0745	groES2
sense	CDS	-	-3.72993	2.67713e-192	SM2011_b22023	groES5	3.69907	3.68279e-185	SM2011_b22023	groES5	-0.0308553	0.911264	SM2011_b22023	groES5
sense	CDS	+	-0.406313	3.86549e-05	SM2011_c01142	grpE	0.813678	3.42961e-17	SM2011_c01142	grpE	0.407364	5.39901e-05	SM2011_c01142	grpE
sense	CDS	-	-0.378698	0.00102193	SM2011_c02443	grxC	0.523497	3.59711e-06	SM2011_c02443	grxC	0.144799	0.305357	SM2011_c02443	grxC
sense	CDS	+	-0.870448	1.38829e-10	SM2011_c00419	gshB1	0.772644	1.23945e-08	SM2011_c00419	gshB1	-0.0978046	0.62988	SM2011_c00419	gshB1
sense	CDS	+	-0.615957	0.00245775	SM2011_c00036	gst1	0.591029	0.00374403	SM2011_c00036	gst1	-0.0249283	0.939207	SM2011_c00036	gst1
sense	CDS	-	-0.91499	9.58263e-16	SM2011_c00097	gst2	0.548435	1.4599e-06	SM2011_c00097	gst2	-0.366556	0.00318338	SM2011_c00097	gst2
sense	CDS	-	-0.652555	0.000927036	SM2011_c00383	gst3	1.34913	1.69929e-11	SM2011_c00383	gst3	0.696571	0.00124009	SM2011_c00383	gst3
sense	CDS	-	0.601403	1.66693e-10	SM2011_c00407	gst4	-0.918425	6.08039e-24	SM2011_c00407	gst4	-0.317021	0.000629796	SM2011_c00407	gst4
sense	CDS	-	-1.01212	3.80803e-06	SM2011_c01443	gst6	0.383253	0.100024	SM2011_c01443	gst6	-0.628871	0.00624748	SM2011_c01443	gst6
sense	CDS	+	-1.82425	2.47133e-47	SM2011_c02390	gst7	1.62306	5.29411e-39	SM2011_c02390	gst7	-0.201193	0.275548	SM2011_c02390	gst7
sense	CDS	-	-0.704638	3.90734e-16	SM2011_c03882	gst8	0.698211	8.12641e-16	SM2011_c03882	gst8	-0.00642692	0.968327	SM2011_c03882	gst8
sense	CDS	-	-1.87989	0.0278869	SM2011_c04141	gst9	0.0204288	0.982125	SM2011_c04141	gst9	-1.85946	0.0269209	SM2011_c04141	gst9
sense	CDS	+	0.422888	0.000433554	SM2011_b20746	gstI	-1.1262	2.44044e-25	SM2011_b20746	gstI	-0.70331	1.45211e-12	SM2011_b20746	gstI
sense	CDS	-	0.447796	0.0100196	SM2011_b20004	gstR	-0.484199	0.0046246	SM2011_b20004	gstR	-0.0364028	0.876093	SM2011_b20004	gstR
sense	CDS	+	-0.454344	1.79421e-05	SM2011_a0160	gtrA	-1.21907	5.36975e-40	SM2011_a0160	gtrA	-1.67341	2.44192e-78	SM2011_a0160	gtrA
sense	CDS	+	-0.608146	0.0167673	SM2011_a0222	gtrB	0.161357	0.59694	SM2011_a0222	gtrB	-0.446789	0.0899557	SM2011_a0222	gtrB
sense	CDS	-	-0.242677	0.0182598	SM2011_c00394	guaA	0.275937	0.00614059	SM2011_c00394	guaA	0.0332593	0.823184	SM2011_c00394	guaA
sense	CDS	+	1.30656	1.73788e-67	SM2011_c00815	guaB	-9.56428e-05	0.999152	SM2011_c00815	guaB	1.30647	4.13488e-76	SM2011_c00815	guaB
sense	CDS	+	-1.52165	1.65263e-27	SM2011_b21293	guaD1	1.92405	5.72644e-38	SM2011_b21293	guaD1	0.402406	0.0329807	SM2011_b21293	guaD1
sense	CDS	+	0.443883	0.00166576	SM2011_c02849	gyaR	-0.534838	9.32395e-05	SM2011_c02849	gyaR	-0.0909552	0.592969	SM2011_c02849	gyaR
sense	CDS	+	-0.433351	2.04092e-09	SM2011_c02782	gyrB	-0.00783574	0.944285	SM2011_c02782	gyrB	-0.441186	2.00248e-10	SM2011_c02782	gyrB
sense	CDS	+	-0.239673	0.0374507	SM2011_c00727	hbdA	-0.0670145	0.633011	SM2011_c00727	hbdA	-0.306687	0.00361352	SM2011_c00727	hbdA
sense	CDS	-	0.881443	1.27962e-16	SM2011_c00172	hcaT	-1.11569	9.82473e-27	SM2011_c00172	hcaT	-0.23425	0.0220447	SM2011_c00172	hcaT
sense	CDS	-	-0.306691	0.00633091	SM2011_c01766	hemB	0.0205713	0.896035	SM2011_c01766	hemB	-0.28612	0.00769955	SM2011_c01766	hemB
sense	CDS	-	-0.341895	0.0333952	SM2011_c02794	hemE	-0.474306	0.000902798	SM2011_c02794	hemE	-0.816201	3.94029e-10	SM2011_c02794	hemE
sense	CDS	-	0.224547	0.000568147	SM2011_c02435	hemK1	-0.784808	5.12932e-40	SM2011_c02435	hemK1	-0.560261	5.56137e-22	SM2011_c02435	hemK1
sense	CDS	+	-0.92771	0.00115072	SM2011_b21160	hexA	0.853065	0.00286436	SM2011_b21160	hexA	-0.0746447	0.871277	SM2011_b21160	hexA
sense	CDS	-	-1.05289	8.59572e-37	SM2011_c01440	hflC	0.992738	7.06784e-33	SM2011_c01440	hflC	-0.0601493	0.643374	SM2011_c01440	hflC
sense	CDS	-	-0.876603	5.87321e-25	SM2011_c01441	hflK	1.15676	9.91656e-41	SM2011_c01441	hflK	0.280158	0.00458037	SM2011_c01441	hflK
sense	CDS	-	-0.495808	5.63102e-08	SM2011_a0387	hisC3	1.2623	5.49843e-41	SM2011_a0387	hisC3	0.766489	6.07217e-16	SM2011_a0387	hisC3
sense	CDS	+	-0.379027	0.00322049	SM2011_c02307	hisD1	0.372151	0.00380643	SM2011_c02307	hisD1	-0.00687555	0.974386	SM2011_c02307	hisD1
sense	CDS	+	-1.13012	1.97295e-06	SM2011_a0398	hisD2	1.32119	4.64497e-08	SM2011_a0398	hisD2	0.191067	0.600136	SM2011_a0398	hisD2
sense	CDS	-	-0.455839	0.00717741	SM2011_c02568	hisE	-0.161111	0.39711	SM2011_c02568	hisE	-0.61695	4.57099e-05	SM2011_c02568	hisE
sense	CDS	-	-0.59868	0.000504782	SM2011_c01004	hisI	0.800879	2.63682e-06	SM2011_c01004	hisI	0.202199	0.361594	SM2011_c01004	hisI
sense	CDS	+	-0.887794	0.0181502	SM2011_c00670	hisV%2ChutV	1.17134	0.00199023	SM2011_c00670	hisV%2ChutV	0.283551	0.592749	SM2011_c00670	hisV%2ChutV
sense	CDS	+	-1.5578	0.000238864	SM2011_c00671	hisW%2ChutW	1.71345	7.41652e-05	SM2011_c00671	hisW%2ChutW	0.155645	0.833876	SM2011_c00671	hisW%2ChutW
sense	CDS	+	-0.819498	0.000107848	SM2011_c00672	hisX%2ChutX	1.94854	1.61091e-16	SM2011_c00672	hisX%2ChutX	1.12904	6.3003e-06	SM2011_c00672	hisX%2ChutX
sense	CDS	+	-0.380615	0.0118447	SM2011_c00918	hisZ	0.316111	0.0406508	SM2011_c00918	hisZ	-0.0645035	0.763128	SM2011_c00918	hisZ
sense	CDS	-	-0.727339	1.67841e-07	SM2011_c03208	hmgA	2.1611	7.73148e-41	SM2011_c03208	hmgA	1.43376	2.76142e-18	SM2011_c03208	hmgA
sense	CDS	+	-1.47729	1.65008e-05	SM2011_b21579	hmrR2	1.17812	0.000488557	SM2011_b21579	hmrR2	-0.299165	0.549458	SM2011_b21579	hmrR2
sense	CDS	+	-1.45768	1.26334e-11	SM2011_c01747	hmuP	0.0337098	0.909284	SM2011_c01747	hmuP	-1.42397	5.95665e-12	SM2011_c01747	hmuP
sense	CDS	+	-2.09683	1.39312e-23	SM2011_c01513	hmuS	1.79064	1.39524e-18	SM2011_c01513	hmuS	-0.306193	0.32053	SM2011_c01513	hmuS
sense	CDS	+	-1.05298	0.0151736	SM2011_c01512	hmuT	1.81153	7.36716e-05	SM2011_c01512	hmuT	0.758551	0.18153	SM2011_c01512	hmuT
sense	CDS	+	-1.47205	0.0111876	SM2011_c01510	hmuV	1.27391	0.0273131	SM2011_c01510	hmuV	-0.198135	0.831692	SM2011_c01510	hmuV
sense	CDS	+	-0.652105	2.47578e-06	SM2011_b21112	hpaG	0.0794107	0.662252	SM2011_b21112	hpaG	-0.572694	2.0753e-05	SM2011_b21112	hpaG
sense	CDS	+	-0.671679	2.527e-06	SM2011_c01780	hppA	0.297227	0.0512722	SM2011_c01780	hppA	-0.374453	0.0134067	SM2011_c01780	hppA
sense	CDS	+	-0.576862	1.05685e-08	SM2011_c01143	hrcA	0.366087	0.00038519	SM2011_c01143	hrcA	-0.210775	0.0663726	SM2011_c01143	hrcA
sense	CDS	-	-0.562427	5.53457e-07	SM2011_c02295	hsdS	0.0860027	0.548608	SM2011_c02295	hsdS	-0.476424	1.2483e-05	SM2011_c02295	hsdS
sense	CDS	+	-1.39686	2.55246e-38	SM2011_c02136	hslO	1.53817	4.01392e-44	SM2011_c02136	hslO	0.141313	0.383816	SM2011_c02136	hslO
sense	CDS	+	-2.26212	3.34615e-68	SM2011_c02577	hslU	1.78152	6.53992e-48	SM2011_c02577	hslU	-0.480595	0.0025046	SM2011_c02577	hslU
sense	CDS	+	-1.93414	3.30225e-42	SM2011_c02575	hslV	1.71869	7.96353e-35	SM2011_c02575	hslV	-0.215452	0.304861	SM2011_c02575	hslV
sense	CDS	+	-0.465352	1.29012e-08	SM2011_c04016	hss	0.620019	1.82096e-14	SM2011_c04016	hss	0.154667	0.114701	SM2011_c04016	hss
sense	CDS	-	-1.1487	7.94477e-39	SM2011_b21183	htpG	1.31946	6.29991e-49	SM2011_b21183	htpG	0.170762	0.146161	SM2011_b21183	htpG
sense	CDS	-	-0.341333	0.00960129	SM2011_c04091	htpX	0.598033	2.67942e-06	SM2011_c04091	htpX	0.2567	0.0707051	SM2011_c04091	htpX
sense	CDS	+	-0.453382	2.20324e-08	SM2011_c01906	hupB	0.0813049	0.427652	SM2011_c01906	hupB	-0.372077	6.33197e-06	SM2011_c01906	hupB
sense	CDS	-	-0.544668	0.00363795	SM2011_c00674	hutC	0.719232	0.000103721	SM2011_c00674	hutC	0.174564	0.475622	SM2011_c00674	hutC
sense	CDS	-	-1.83416	4.59825e-15	SM2011_b21164	hutG	3.08967	2.54094e-26	SM2011_b21164	hutG	1.25551	0.00017776	SM2011_b21164	hutG
sense	CDS	-	-1.06757	1.91055e-07	SM2011_b21165	hutH1	2.69677	7.6392e-28	SM2011_b21165	hutH1	1.62921	3.19588e-10	SM2011_b21165	hutH1
sense	CDS	+	-0.922044	0.00999012	SM2011_c00669	hutH2	1.69942	7.38492e-06	SM2011_c00669	hutH2	0.777378	0.0827285	SM2011_c00669	hutH2
sense	CDS	-	-1.09879	9.13959e-29	SM2011_b21166	hutI	1.98967	8.50364e-77	SM2011_b21166	hutI	0.89088	2.60507e-15	SM2011_b21166	hutI
sense	CDS	-	-1.71989	1.49252e-23	SM2011_b21163	hutU	2.59355	7.6226e-40	SM2011_b21163	hutU	0.873661	0.000114564	SM2011_b21163	hutU
sense	CDS	+	-0.955647	6.19234e-28	SM2011_b20263	hypM	0.993291	8.1983e-30	SM2011_b20263	hypM	0.0376442	0.799963	SM2011_b20263	hypM
sense	CDS	+	-0.39314	0.0335102	SM2011_b20264	hypN	0.484477	0.00730445	SM2011_b20264	hypN	0.0913372	0.719323	SM2011_b20264	hypN
sense	CDS	+	-0.784947	2.54951e-05	SM2011_b20265	hypP	0.41061	0.0351616	SM2011_b20265	hypP	-0.374337	0.0731682	SM2011_b20265	hypP
sense	CDS	+	-0.888144	6.80336e-09	SM2011_b20266	hypQ	0.642292	2.95458e-05	SM2011_b20266	hypQ	-0.245852	0.198905	SM2011_b20266	hypQ
sense	CDS	+	-0.556034	0.0263109	SM2011_b20258	hypR	0.302284	0.262858	SM2011_b20258	hypR	-0.25375	0.386247	SM2011_b20258	hypR
sense	CDS	+	-1.20536	3.24884e-06	SM2011_c02427	hyuE	0.878315	0.000599619	SM2011_c02427	hyuE	-0.327041	0.341839	SM2011_c02427	hyuE
sense	CDS	+	0.656702	3.74611e-05	SM2011_b20713	iatA	-1.69631	4.78646e-33	SM2011_b20713	iatA	-1.0396	5.44535e-20	SM2011_b20713	iatA
sense	CDS	+	-2.01088	7.66549e-42	SM2011_b20712	ibpA	-2.79476	5.1187e-160	SM2011_b20712	ibpA	-4.80564	7.80522e-294	SM2011_b20712	ibpA
sense	CDS	-	-2.76963	2.09159e-170	SM2011_c04040	ibpA	2.7592	2.96904e-166	SM2011_c04040	ibpA	-0.0104255	0.961986	SM2011_c04040	ibpA
sense	CDS	+	-0.73036	2.91196e-22	SM2011_c00480	icd	0.593023	3.62598e-15	SM2011_c00480	icd	-0.137336	0.1441	SM2011_c00480	icd
sense	CDS	+	-0.673617	0.000207217	SM2011_b20899	idhA	-1.97862	3.06796e-44	SM2011_b20899	idhA	-2.65224	3.17144e-80	SM2011_b20899	idhA
sense	CDS	-	-0.645987	0.00692918	SM2011_b20692	idnO1	0.530917	0.0288561	SM2011_b20692	idnO1	1.0279	0.0996845	SM2011_a0513	idnO1
sense	CDS	+	1.5486	4.21368e-63	SM2011_c01134	ihfB	-0.864897	3.88627e-20	SM2011_c01134	ihfB	0.6837	1.73762e-13	SM2011_c01134	ihfB
sense	CDS	+	-0.319468	2.45773e-06	SM2011_c00908	ileS	0.553529	7.66844e-17	SM2011_c00908	ileS	0.234061	0.000890099	SM2011_c00908	ileS
sense	CDS	+	-1.51646	3.11566e-07	SM2011_c02263	ilvB1	1.42979	1.34776e-06	SM2011_c02263	ilvB1	-0.0866629	0.869508	SM2011_c02263	ilvB1
sense	CDS	-	-1.17548	7.6988e-34	SM2011_c04346	ilvC	0.27299	0.00514629	SM2011_c04346	ilvC	-0.902485	1.61903e-21	SM2011_c04346	ilvC
sense	CDS	-	-1.75225	6.89563e-50	SM2011_c00884	ilvD1	1.83725	9.17088e-53	SM2011_c00884	ilvD1	0.0850026	0.676209	SM2011_c00884	ilvD1
sense	CDS	+	-0.252634	0.0312956	SM2011_c04045	ilvD2	0.165366	0.185485	SM2011_c04045	ilvD2	-0.0872676	0.544579	SM2011_c04045	ilvD2
sense	CDS	-	0.39815	5.57631e-06	SM2011_c02896	ilvE1	-0.228928	0.0148013	SM2011_c02896	ilvE1	0.169222	0.0718158	SM2011_c02896	ilvE1
sense	CDS	-	-1.0515	2.39128e-28	SM2011_c01430	ilvH	1.17462	4.57319e-34	SM2011_c01430	ilvH	0.123115	0.367672	SM2011_c01430	ilvH
sense	CDS	-	-0.278964	1.40022e-05	SM2011_c01431	ilvI	0.89368	1.63399e-46	SM2011_c01431	ilvI	0.614716	3.71123e-23	SM2011_c01431	ilvI
sense	CDS	-	1.00784	0.000151315	SM2011_c03789	imuB	0.900889	0.00520832	SM2011_c03789	imuB	1.90873	5.70458e-13	SM2011_c03789	imuB
sense	ncRNA	+	0.883295	2.18719e-15	SM2011_b23010	incA1	-0.383486	0.00162873	SM2011_b23010	incA1	0.499809	2.693e-06	SM2011_b23010	incA1
sense	ncRNA	+	0.494864	7.13173e-05	SM2011_a6584	incA2	-0.777038	5.89517e-11	SM2011_a6584	incA2	-0.282174	0.028758	SM2011_a6584	incA2
sense	CDS	+	0.127065	0.0369973	SM2011_c02914	infB	0.193962	0.000827111	SM2011_c02914	infB	0.321027	2.21551e-09	SM2011_c02914	infB
sense	CDS	+	-0.288818	4.38889e-05	SM2011_c00362	infC	-0.279612	5.31328e-05	SM2011_c00362	infC	-0.56843	1.97024e-18	SM2011_c00362	infC
sense	CDS	-	-1.33181	0.000306676	SM2011_c00432	iolB	-1.36164	6.08334e-07	SM2011_c00432	iolB	-2.69345	3.15426e-19	SM2011_c00432	iolB
sense	CDS	-	-0.952138	2.81934e-07	SM2011_c01165	iolC	-2.53087	3.27675e-72	SM2011_c01165	iolC	-3.48301	2.31351e-125	SM2011_c01165	iolC
sense	CDS	-	-0.612699	0.00892788	SM2011_c01166	iolD	-1.9808	1.21782e-29	SM2011_c01166	iolD	-2.5935	1.95797e-52	SM2011_c01166	iolD
sense	CDS	+	0.495003	1.04479e-05	SM2011_c00329	irr	-0.13098	0.350693	SM2011_c00329	irr	0.364023	0.000676096	SM2011_c00329	irr
sense	CDS	+	0.594683	0.00188182	SM2011_c03884	ispA	-0.55194	0.00419935	SM2011_c03884	ispA	0.0427428	0.871277	SM2011_c03884	ispA
sense	CDS	+	-0.416987	0.000104916	SM2011_c00016	ispH	0.385963	0.000355936	SM2011_c00016	ispH	-0.0310242	0.852666	SM2011_c00016	ispH
sense	CDS	-	0.400619	0.000251441	SM2011_c03853	ispZ	-0.0279277	0.861628	SM2011_c03853	ispZ	0.372691	0.000372363	SM2011_c03853	ispZ
sense	CDS	+	-0.522497	0.00416381	SM2011_c01105	iunH	0.411592	0.0271566	SM2011_c01105	iunH	-0.110905	0.656155	SM2011_c01105	iunH
sense	CDS	+	0.274325	0.0322918	SM2011_b21121	ivdH	0.183238	0.196925	SM2011_b21121	ivdH	0.457563	6.70735e-05	SM2011_b21121	ivdH
sense	CDS	+	-1.5256	9.77861e-12	SM2011_c00819	katA	2.01326	4.48562e-16	SM2011_c00819	katA	0.487665	0.146428	SM2011_c00819	katA
sense	CDS	-	-0.633184	1.15388e-12	SM2011_a2379	katB	0.899012	1.03493e-23	SM2011_a2379	katB	0.265827	0.00845205	SM2011_a2379	katB
sense	CDS	-	1.45852	4.99312e-06	SM2011_a2333	kdpA	-0.686916	0.0606859	SM2011_a2333	kdpA	0.771607	0.00664612	SM2011_a2333	kdpA
sense	CDS	-	0.933428	0.00578966	SM2011_a2331	kdpB	-0.419983	0.293543	SM2011_a2331	kdpB	0.513445	0.115101	SM2011_a2331	kdpB
sense	CDS	+	-0.584015	7.80694e-07	SM2011_c01027	kdsA	0.474701	6.91533e-05	SM2011_c01027	kdsA	-0.109314	0.495184	SM2011_c01027	kdsA
sense	CDS	+	-0.484533	4.32756e-05	SM2011_c00894	kdtA	0.646195	3.22942e-08	SM2011_c00894	kdtA	0.161662	0.277611	SM2011_c00894	kdtA
sense	CDS	+	0.432718	1.42173e-06	SM2011_b20809	kpsF1	0.402527	2.46978e-05	SM2011_b20809	kpsF1	0.835245	2.95282e-23	SM2011_b20809	kpsF1
sense	CDS	+	-0.328105	0.0247039	SM2011_b20830	kpsF2	0.294816	0.0460843	SM2011_b20830	kpsF2	-0.0332882	0.876093	SM2011_b20830	kpsF2
sense	CDS	-	0.311009	0.0084789	SM2011_b20832	kpsT%2CrkpS	-0.297066	0.0122972	SM2011_b20832	kpsT%2CrkpS	0.0139433	0.934393	SM2011_b20832	kpsT%2CrkpS
sense	CDS	+	0.567601	0.000372079	SM2011_a1798	kup2	-0.377763	0.0260513	SM2011_a1798	kup2	0.189838	0.28507	SM2011_a1798	kup2
sense	CDS	-	-0.541278	2.81457e-13	SM2011_c02717	leuA1	0.645595	2.42018e-18	SM2011_c02717	leuA1	0.104317	0.282993	SM2011_c02717	leuA1
sense	CDS	+	-0.579969	8.35838e-07	SM2011_c04405	leuB	0.374677	0.00190617	SM2011_c04405	leuB	-0.205291	0.135325	SM2011_c04405	leuB
sense	CDS	-	-0.36041	0.00181991	SM2011_c03823	leuC	0.479228	2.29528e-05	SM2011_c03823	leuC	0.118818	0.413612	SM2011_c03823	leuC
sense	CDS	+	0.199162	0.00339527	SM2011_c02804	leuS	0.01727	0.856975	SM2011_c02804	leuS	0.216432	0.00101533	SM2011_c02804	leuS
sense	CDS	-	0.364087	0.00667085	SM2011_c03835	ligT	-1.09429	6.23809e-20	SM2011_c03835	ligT	-0.730198	5.59312e-10	SM2011_c03835	ligT
sense	CDS	+	-0.980102	1.87431e-28	SM2011_c01037	lipA	0.874122	4.71928e-23	SM2011_c01037	lipA	-0.10598	0.396488	SM2011_c01037	lipA
sense	CDS	-	0.614876	0.00104689	SM2011_c01948	livF	-0.288079	0.18245	SM2011_c01948	livF	0.326797	0.0772952	SM2011_c01948	livF
sense	CDS	-	0.997411	9.88331e-35	SM2011_c01951	livH	-1.11672	1.20248e-43	SM2011_c01951	livH	-0.119313	0.241621	SM2011_c01951	livH
sense	CDS	-	-0.782153	2.53313e-08	SM2011_c01946	livK	0.320012	0.0314936	SM2011_c01946	livK	-0.462141	0.00151591	SM2011_c01946	livK
sense	CDS	-	0.623843	0.000204896	SM2011_c01950	livM	-0.614826	0.000252071	SM2011_c01950	livM	0.00901693	0.972104	SM2011_c01950	livM
sense	CDS	+	-0.314363	0.0180915	SM2011_c01712	lldD	-0.23183	0.0801102	SM2011_c01712	lldD	-0.546193	1.65006e-06	SM2011_c01712	lldD
sense	CDS	+	-0.248225	0.00792067	SM2011_c01935	lolC	0.116211	0.266993	SM2011_c01935	lolC	-0.132015	0.205941	SM2011_c01935	lolC
sense	CDS	+	-1.47434	5.40259e-115	SM2011_c01905	lon	1.08195	1.97149e-64	SM2011_c01905	lon	-0.392382	1.68411e-08	SM2011_c01905	lon
sense	CDS	+	-2.37936	2.42092e-108	SM2011_c01035	lpdA1	1.52947	5.49985e-58	SM2011_c01035	lpdA1	-0.84989	1.22372e-12	SM2011_c01035	lpdA1
sense	CDS	-	-1.25061	2.43418e-38	SM2011_c02487	lpdA2	0.820863	3.94826e-18	SM2011_c02487	lpdA2	-0.429751	4.36641e-05	SM2011_c02487	lpdA2
sense	CDS	+	-0.58343	0.0459134	SM2011_c03204	lpdA3	0.627588	0.0310905	SM2011_c03204	lpdA3	0.0441576	0.921935	SM2011_c03204	lpdA3
sense	CDS	+	0.540167	1.0701e-06	SM2011_c00067	lppA	0.171151	0.210941	SM2011_c00067	lppA	0.711317	4.37503e-12	SM2011_c00067	lppA
sense	CDS	+	-0.186839	0.0107461	SM2011_c02060	lppB	1.78737	2.92603e-139	SM2011_c02060	lppB	1.60053	7.40904e-116	SM2011_c02060	lppB
sense	CDS	-	-0.299991	0.0193248	SM2011_c01219	lpsB	-0.213599	0.0983339	SM2011_c01219	lpsB	-0.51359	3.70574e-06	SM2011_c01219	lpsB
sense	CDS	-	-0.727144	0.00521328	SM2011_c04267	lpsS	1.01158	0.000121636	SM2011_c04267	lpsS	0.284434	0.410365	SM2011_c04267	lpsS
sense	CDS	+	-0.310347	5.59089e-06	SM2011_c02093	lpxD	0.201476	0.00447567	SM2011_c02093	lpxD	-0.108871	0.181037	SM2011_c02093	lpxD
sense	CDS	-	-0.273986	0.0468494	SM2011_c04268	lpxXL	-0.0702485	0.67697	SM2011_c04268	lpxXL	-0.344235	0.0064516	SM2011_c04268	lpxXL
sense	CDS	+	-1.0315	2.75965e-07	SM2011_c01168	lrp2	0.101616	0.695616	SM2011_c01168	lrp2	-0.929884	1.76553e-06	SM2011_c01168	lrp2
sense	CDS	+	0.404399	0.000557587	SM2011_c01129	lspA	-0.844014	3.77265e-15	SM2011_c01129	lspA	-0.439615	9.95218e-06	SM2011_c01129	lspA
sense	CDS	-	-0.568664	2.68043e-15	SM2011_c01225	lsrB	0.863187	1.58734e-32	SM2011_c01225	lsrB	0.294523	0.000157179	SM2011_c01225	lsrB
sense	CDS	+	-0.414515	4.67336e-05	SM2011_c00723	lysA	0.475023	2.59136e-06	SM2011_c00723	lysA	0.0605088	0.681284	SM2011_c00723	lysA
sense	CDS	-	-0.321966	6.78468e-06	SM2011_c02438	lysC	0.407805	7.1564e-09	SM2011_c02438	lysC	0.0858396	0.345838	SM2011_c02438	lysC
sense	CDS	+	-0.228702	0.00137367	SM2011_c03173	lysS	0.195374	0.00695619	SM2011_c03173	lysS	-0.0333284	0.748329	SM2011_c03173	lysS
sense	CDS	-	0.81127	0.0175791	SM2011_b20497	lyx	-0.357145	0.380385	SM2011_b20497	lyx	0.454125	0.179567	SM2011_b20497	lyx
sense	CDS	+	-0.978554	0.000768934	SM2011_b21122	mccA	0.11802	0.747037	SM2011_b21122	mccA	-0.860535	0.00241205	SM2011_b21122	mccA
sense	CDS	+	0.466863	0.017411	SM2011_b21124	mccB	-0.23047	0.307838	SM2011_b21124	mccB	0.236393	0.245618	SM2011_b21124	mccB
sense	CDS	+	-1.24595	1.82388e-24	SM2011_c01719	mcpT	2.18786	7.52322e-55	SM2011_c01719	mcpT	0.94191	5.31324e-10	SM2011_c01719	mcpT
sense	CDS	+	-0.823505	2.62663e-06	SM2011_c00975	mcpU	3.47538	2.20284e-45	SM2011_c00975	mcpU	2.65187	1.91489e-26	SM2011_c00975	mcpU
sense	CDS	-	-0.830683	1.44582e-06	SM2011_c04227	mcpV	1.9778	3.94408e-24	SM2011_c04227	mcpV	1.14712	1.96435e-08	SM2011_c04227	mcpV
sense	CDS	-	-0.770062	3.41897e-09	SM2011_c01104	mcpX	2.1039	6.68475e-48	SM2011_c01104	mcpX	1.33383	1.6762e-19	SM2011_c01104	mcpX
sense	CDS	+	-0.444937	0.000124103	SM2011_c00765	mcpZ	1.8577	2.10316e-52	SM2011_c00765	mcpZ	1.41276	2.63326e-31	SM2011_c00765	mcpZ
sense	CDS	-	-0.509589	9.83194e-11	SM2011_c02479	mdh	0.877465	3.17837e-29	SM2011_c02479	mdh	0.367875	8.1328e-06	SM2011_c02479	mdh
sense	CDS	+	0.245758	0.0494385	SM2011_c03797	metA	-0.125181	0.378714	SM2011_c03797	metA	0.120577	0.379799	SM2011_c03797	metA
sense	CDS	+	-0.267042	0.0107824	SM2011_c02117	metC	0.632077	1.81195e-10	SM2011_c02117	metC	0.365035	0.000331588	SM2011_c02117	metC
sense	CDS	-	0.54979	2.84518e-12	SM2011_c03112	metH	0.263954	0.00297844	SM2011_c03112	metH	0.813744	4.04609e-28	SM2011_c03112	metH
sense	CDS	-	-0.638553	6.22512e-09	SM2011_c03157	metQ	0.721952	5.17195e-11	SM2011_c03157	metQ	0.0833984	0.60412	SM2011_c03157	metQ
sense	CDS	-	-1.95588	7.51891e-26	SM2011_c01094	mexE1	2.08451	7.90093e-28	SM2011_c01094	mexE1	0.128625	0.695702	SM2011_c01094	mexE1
sense	CDS	-	-0.612554	0.012226	SM2011_c03972	mexE2	0.570272	0.0205725	SM2011_c03972	mexE2	-0.0422822	0.911554	SM2011_c03972	mexE2
sense	CDS	-	-1.53791	8.29736e-26	SM2011_c01095	mexF1	1.67412	5.11674e-29	SM2011_c01095	mexF1	0.136213	0.566502	SM2011_c01095	mexF1
sense	CDS	-	-0.192075	0.0229172	SM2011_c04450	mfd	0.0433044	0.685993	SM2011_c04450	mfd	-0.14877	0.0841416	SM2011_c04450	mfd
sense	CDS	+	0.307054	8.4409e-05	SM2011_c01115	miaB	-0.312541	5.81597e-05	SM2011_c01115	miaB	-0.00548659	0.965966	SM2011_c01115	miaB
sense	CDS	-	-0.358509	1.31573e-05	SM2011_b21524	minC	-0.151707	0.087607	SM2011_b21524	minC	-0.510216	1.39835e-11	SM2011_b21524	minC
sense	CDS	-	-1.12744	4.42473e-27	SM2011_b21523	minD	0.266998	0.0149208	SM2011_b21523	minD	-0.860443	8.07115e-17	SM2011_b21523	minD
sense	CDS	-	-0.88435	7.08946e-05	SM2011_b21522	minE	-0.0330322	0.916725	SM2011_b21522	minE	-0.917382	1.77888e-05	SM2011_b21522	minE
sense	CDS	+	-0.392811	0.00586893	SM2011_c02909	mltB1	0.311112	0.0331363	SM2011_c02909	mltB1	-0.0816989	0.671981	SM2011_c02909	mltB1
sense	CDS	+	-0.358869	0.000468232	SM2011_c01845	mltB2	1.98792	6.35925e-65	SM2011_c01845	mltB2	1.62905	8.27641e-46	SM2011_c01845	mltB2
sense	CDS	-	0.651849	6.11539e-10	SM2011_c02797	mnmE	-0.428698	0.00010404	SM2011_c02797	mnmE	0.223151	0.0359781	SM2011_c02797	mnmE
sense	CDS	-	0.362527	8.6376e-05	SM2011_c02798	mnmG	-0.241138	0.0132271	SM2011_c02798	mnmG	0.121389	0.257054	SM2011_c02798	mnmG
sense	CDS	+	-0.395371	4.58293e-05	SM2011_c00144	moaA	-0.112142	0.320781	SM2011_c00144	moaA	-0.507513	1.53884e-08	SM2011_c00144	moaA
sense	CDS	+	-0.272841	0.0427339	SM2011_c03196	modA	1.39991	1.0657e-26	SM2011_c03196	modA	1.12707	1.92559e-18	SM2011_c03196	modA
sense	CDS	+	-0.545738	0.0139161	SM2011_c03197	modB	1.19821	6.32775e-08	SM2011_c03197	modB	0.65247	0.00612736	SM2011_c03197	modB
sense	CDS	+	-0.494316	0.0124198	SM2011_c03198	modC	1.11862	1.12888e-08	SM2011_c03198	modC	0.624304	0.00265791	SM2011_c03198	modC
sense	CDS	-	-2.03139	4.52614e-35	SM2011_c03022	motA	-0.704494	2.45633e-07	SM2011_c03022	motA	-2.73589	1.36473e-70	SM2011_c03022	motA
sense	CDS	+	-2.04834	6.73746e-20	SM2011_c03042	motB	-0.796912	2.12977e-05	SM2011_c03042	motB	-2.84525	3.44978e-42	SM2011_c03042	motB
sense	CDS	+	-1.65958	9.16207e-14	SM2011_c03043	motC	-0.806473	2.57514e-05	SM2011_c03043	motC	-2.46605	1.12821e-33	SM2011_c03043	motC
sense	CDS	+	-2.4384	1.53222e-16	SM2011_c03033	motE	-0.835688	0.000256044	SM2011_c03033	motE	-3.27409	1.67101e-32	SM2011_c03033	motE
sense	CDS	+	0.339987	1.12808e-07	SM2011_c01334	mrcA1	0.325379	1.12796e-06	SM2011_c01334	mrcA1	0.665366	1.51459e-28	SM2011_c01334	mrcA1
sense	CDS	+	0.366583	0.0362164	SM2011_a1905	mrcB	-0.632764	7.39041e-05	SM2011_a1905	mrcB	-0.266181	0.10577	SM2011_a1905	mrcB
sense	CDS	+	-0.573647	6.94438e-05	SM2011_c02250	mscL	0.378053	0.0109311	SM2011_c02250	mscL	-0.195594	0.26355	SM2011_c02250	mscL
sense	CDS	-	-1.82399	1.90637e-25	SM2011_c02885	msrA1	1.81186	8.97254e-25	SM2011_c02885	msrA1	-0.0121224	0.974087	SM2011_c02885	msrA1
sense	CDS	-	0.733622	2.24546e-05	SM2011_c02467	msrA2	0.52485	0.00949409	SM2011_c02467	msrA2	1.25847	1.21405e-14	SM2011_c02467	msrA2
sense	CDS	+	-1.68278	1.5267e-06	SM2011_a1896	msrA3	1.28157	0.000166767	SM2011_a1896	msrA3	-0.401206	0.415715	SM2011_a1896	msrA3
sense	CDS	-	-1.40309	3.14324e-26	SM2011_c00117	msrB1	1.47688	3.77994e-28	SM2011_c00117	msrB1	0.0737888	0.749606	SM2011_c00117	msrB1
sense	CDS	+	-0.921528	0.0100499	SM2011_a1894	msrB2	1.75484	3.45513e-06	SM2011_a1894	msrB2	0.833313	0.0588178	SM2011_a1894	msrB2
sense	CDS	+	0.338638	2.68768e-05	SM2011_c04331	mtbC	-0.3573	7.5757e-06	SM2011_c04331	mtbC	-0.018662	0.88078	SM2011_c04331	mtbC
sense	CDS	-	0.938881	4.1492e-19	SM2011_c03883	mtgA	-1.1089	1.06133e-26	SM2011_c03883	mtgA	-0.170015	0.148331	SM2011_c03883	mtgA
sense	CDS	+	-0.31132	0.00122865	SM2011_c00058	mucR	-0.301293	0.00133309	SM2011_c00058	mucR	-0.612613	2.06346e-12	SM2011_c00058	mucR
sense	CDS	+	0.207887	0.0364352	SM2011_c02305	murA	0.0141461	0.919843	SM2011_c02305	murA	0.222033	0.0191642	SM2011_c02305	murA
sense	CDS	-	-0.576612	3.20555e-06	SM2011_c01868	murB	0.241274	0.0732825	SM2011_c01868	murB	-0.335338	0.0101326	SM2011_c01868	murB
sense	CDS	-	-0.286096	0.00595642	SM2011_c01867	murC	0.280637	0.00692837	SM2011_c01867	murC	-0.00545888	0.974379	SM2011_c01867	murC
sense	CDS	-	-0.202587	0.0272758	SM2011_c01861	murE	0.768659	3.40212e-19	SM2011_c01861	murE	0.566072	1.47679e-11	SM2011_c01861	murE
sense	CDS	-	0.451338	0.00799814	SM2011_c00932	mutL	-0.322717	0.0736537	SM2011_c00932	mutL	0.128621	0.517802	SM2011_c00932	mutL
sense	CDS	+	-0.577109	0.000144852	SM2011_c01154	mutM	0.400185	0.0102175	SM2011_c01154	mutM	-0.176925	0.348856	SM2011_c01154	mutM
sense	CDS	-	0.394656	0.00520893	SM2011_c00452	mutY	-0.252969	0.0964849	SM2011_c00452	mutY	0.141687	0.374217	SM2011_c00452	mutY
sense	CDS	+	-0.486199	9.5193e-05	SM2011_c02601	nadA	0.132787	0.366889	SM2011_c02601	nadA	-0.353411	0.00454202	SM2011_c02601	nadA
sense	CDS	+	-1.05428	1.02015e-10	SM2011_c02599	nadB	0.366038	0.0320563	SM2011_c02599	nadB	-0.688245	3.49456e-05	SM2011_c02599	nadB
sense	CDS	+	-1.8284	1.41878e-09	SM2011_c02598	nadC	0.0469924	0.90368	SM2011_c02598	nadC	-1.78141	9.95876e-10	SM2011_c02598	nadC
sense	CDS	-	-0.998731	7.55987e-09	SM2011_b20649	nadE1	2.70277	6.584e-38	SM2011_b20649	nadE1	1.70404	4.82123e-15	SM2011_b20649	nadE1
sense	CDS	-	-0.376164	0.000565523	SM2011_c00161	nadE2	0.772859	4.14865e-13	SM2011_c00161	nadE2	0.396694	0.000358677	SM2011_c00161	nadE2
sense	CDS	+	-0.862427	0.000929487	SM2011_c02878	nagA	1.23927	3.57329e-06	SM2011_c02878	nagA	0.376838	0.276042	SM2011_c02878	nagA
sense	CDS	-	2.02328	8.41055e-65	SM2011_a1241	napE	-1.61639	1.05073e-40	SM2011_a1241	napE	0.406883	8.25628e-05	SM2011_a1241	napE
sense	CDS	-	1.51159	7.80358e-10	SM2011_a1240	napF	-0.687377	0.0139521	SM2011_a1240	napF	0.824216	6.80404e-05	SM2011_a1240	napF
sense	CDS	+	-0.445563	3.47436e-09	SM2011_c00595	ndk	0.476391	1.93819e-10	SM2011_c00595	ndk	0.0308283	0.799148	SM2011_c00595	ndk
sense	CDS	+	1.01106	6.7586e-44	SM2011_c03900	ndvA	1.29581	1.46667e-47	SM2011_c03900	ndvA	2.30687	1.14779e-183	SM2011_c03900	ndvA
sense	CDS	-	-0.188709	0.00342482	SM2011_c04382	ndvB	0.723194	2.9284e-33	SM2011_c04382	ndvB	0.534485	2.55633e-19	SM2011_c04382	ndvB
sense	CDS	-	-1.58897	1.10024e-21	SM2011_c01227	nerA	1.91321	2.83598e-28	SM2011_c01227	nerA	0.32424	0.170298	SM2011_c01227	nerA
sense	CDS	+	0.550728	0.000499589	SM2011_a1077	nex18	-1.63306	3.15306e-32	SM2011_a1077	nex18	-1.08233	3.41713e-21	SM2011_a1077	nex18
sense	CDS	-	0.865232	0.000346865	SM2011_a1194	nnrS2	-0.135842	0.695002	SM2011_a1194	nnrS2	0.72939	0.000911222	SM2011_a1194	nnrS2
sense	CDS	+	0.39215	0.0378867	SM2011_a0870	nodD1	-0.286704	0.152871	SM2011_a0870	nodD1	0.105446	0.6362	SM2011_a0870	nodD1
sense	CDS	+	-0.87228	0.0378867	SM2011_a0853	nodE	1.11795	0.00801719	SM2011_a0853	nodE	0.245673	0.685482	SM2011_a0853	nodE
sense	CDS	+	0.715633	0.00300216	SM2011_a0854	nodG	-1.39689	1.27046e-10	SM2011_a0854	nodG	-0.681253	0.000313105	SM2011_a0854	nodG
sense	CDS	-	0.677786	0.00013773	SM2011_a0874	nodN	-1.09786	3.9139e-11	SM2011_a0874	nodN	-0.420072	0.00541887	SM2011_a0874	nodN
sense	CDS	+	0.362369	0.00247979	SM2011_a0774	noeB	-0.882503	2.77489e-16	SM2011_a0774	noeB	-0.520134	2.52794e-07	SM2011_a0774	noeB
sense	CDS	-	1.23102	0.0119242	SM2011_a1269	norD	-0.412323	0.512879	SM2011_a1269	norD	0.818699	0.0668409	SM2011_a1269	norD
sense	CDS	+	1.36145	0.039036	SM2011_a1184	nosF	-0.527189	0.523292	SM2011_a1184	nosF	0.834259	0.171485	SM2011_a1184	nosF
sense	CDS	+	0.69365	0.033438	SM2011_a1185	nosY	0.555276	0.155403	SM2011_a1185	nosY	1.24893	3.0117e-05	SM2011_a1185	nosY
sense	CDS	+	-0.346773	0.000482068	SM2011_c01771	nrdR	0.574137	3.01007e-09	SM2011_c01771	nrdR	0.227364	0.034575	SM2011_c01771	nrdR
sense	CDS	+	0.699798	0.000236363	SM2011_c02843	nth	-0.220594	0.350057	SM2011_c02843	nth	0.479203	0.00777662	SM2011_c02843	nth
sense	CDS	-	-0.615714	0.0138822	SM2011_c01424	nthA	0.523879	0.0390205	SM2011_c01424	nthA	-0.0918353	0.802828	SM2011_c01424	nthA
sense	CDS	+	-0.361476	0.0483848	SM2011_c01042	ntrB	0.491736	0.00555666	SM2011_c01042	ntrB	0.13026	0.574651	SM2011_c01042	ntrB
sense	CDS	+	-0.443037	0.021089	SM2011_c03949	ntrP	0.265537	0.197025	SM2011_c03949	ntrP	-0.1775	0.442377	SM2011_c03949	ntrP
sense	CDS	+	-0.574909	0.0148371	SM2011_c01521	ntrR1	0.521007	0.0287188	SM2011_c01521	ntrR1	-0.0539013	0.87887	SM2011_c01521	ntrR1
sense	CDS	-	-0.985158	1.171e-11	SM2011_a0981	ntrR2	0.787779	5.41637e-08	SM2011_a0981	ntrR2	-0.197379	0.30718	SM2011_a0981	ntrR2
sense	CDS	+	0.215644	0.00808568	SM2011_c01044	ntrY	0.0382128	0.727704	SM2011_c01044	ntrY	0.253857	0.000771431	SM2011_c01044	ntrY
sense	CDS	-	-0.671743	0.0226497	SM2011_c02701	nudL	0.790894	0.00684424	SM2011_c02701	nudL	0.119151	0.784339	SM2011_c02701	nudL
sense	CDS	+	-0.246849	0.00354405	SM2011_c01912	nuoA1	0.143069	0.115745	SM2011_c01912	nuoA1	-0.10378	0.299299	SM2011_c01912	nuoA1
sense	CDS	+	-0.399023	5.48539e-07	SM2011_c01913	nuoB1	0.302682	0.000188515	SM2011_c01913	nuoB1	-0.0963408	0.338283	SM2011_c01913	nuoB1
sense	CDS	+	-0.696394	3.8898e-16	SM2011_c01914	nuoC1	0.352972	5.36972e-05	SM2011_c01914	nuoC1	-0.343422	0.000111303	SM2011_c01914	nuoC1
sense	CDS	+	-0.345158	4.3651e-07	SM2011_c01915	nuoD1	0.17856	0.0138044	SM2011_c01915	nuoD1	-0.166598	0.0241605	SM2011_c01915	nuoD1
sense	CDS	+	-0.514785	1.79274e-11	SM2011_c01917	nuoE1	0.401931	1.9991e-07	SM2011_c01917	nuoE1	-0.112854	0.24471	SM2011_c01917	nuoE1
sense	CDS	+	-0.708955	3.04117e-20	SM2011_c01918	nuoF1	0.42839	3.48098e-08	SM2011_c01918	nuoF1	-0.280565	0.000655805	SM2011_c01918	nuoF1
sense	CDS	+	0.87121	3.74135e-09	SM2011_a1516	nuoH2	-0.904794	6.92519e-10	SM2011_a1516	nuoH2	-0.0335846	0.87887	SM2011_a1516	nuoH2
sense	CDS	+	-0.717549	7.64468e-14	SM2011_c01922	nuoI	0.187878	0.0777889	SM2011_c01922	nuoI	-0.529671	2.49433e-08	SM2011_c01922	nuoI
sense	CDS	-	0.63117	1.50937e-06	SM2011_a1545	nuoJ2	-0.683015	1.40182e-07	SM2011_a1545	nuoJ2	-0.051845	0.773927	SM2011_a1545	nuoJ2
sense	CDS	+	-0.416012	9.15774e-05	SM2011_c01924	nuoK1	-0.00425462	0.978659	SM2011_c01924	nuoK1	-0.420267	3.25302e-05	SM2011_c01924	nuoK1
sense	CDS	+	-0.337634	2.18645e-07	SM2011_c01925	nuoL	-0.0209822	0.823176	SM2011_c01925	nuoL	-0.358616	1.04779e-08	SM2011_c01925	nuoL
sense	CDS	+	-0.341356	1.38298e-05	SM2011_c01926	nuoM	-0.168515	0.0436579	SM2011_c01926	nuoM	-0.509871	3.81532e-12	SM2011_c01926	nuoM
sense	CDS	-	0.744471	0.0459255	SM2011_a1536	nuoM2	-0.343954	0.436435	SM2011_a1536	nuoM2	0.400517	0.280846	SM2011_a1536	nuoM2
sense	CDS	+	-1.41801	1.2408e-20	SM2011_c01127	olsB	0.813532	3.42138e-08	SM2011_c01127	olsB	-0.604474	0.000273792	SM2011_c01127	olsB
sense	CDS	+	-0.374632	4.38247e-12	SM2011_c02094	omp	0.464277	3.3632e-18	SM2011_c02094	omp	0.0896446	0.185459	SM2011_c02094	omp
sense	CDS	+	0.246406	0.00603938	SM2011_b21196	oppA	-0.0845846	0.432478	SM2011_b21196	oppA	0.161822	0.0850778	SM2011_b21196	oppA
sense	CDS	+	0.518605	0.000126384	SM2011_b21197	oppB	-0.816536	1.68521e-10	SM2011_b21197	oppB	-0.297931	0.0188567	SM2011_b21197	oppB
sense	CDS	+	0.581759	5.82447e-05	SM2011_b21198	oppC	-0.682733	1.40453e-06	SM2011_b21198	oppC	-0.100974	0.571858	SM2011_b21198	oppC
sense	CDS	+	0.67398	1.44288e-09	SM2011_b21199	oppD	-0.754268	6.73683e-12	SM2011_b21199	oppD	-0.0802881	0.561915	SM2011_b21199	oppD
sense	CDS	-	-0.510108	0.00014189	SM2011_c00818	oxyR	0.108808	0.513488	SM2011_c00818	oxyR	-0.4013	0.00265502	SM2011_c00818	oxyR
sense	CDS	-	1.04258	5.67947e-33	SM2011_b21640	paaA	-0.346896	0.000310594	SM2011_b21640	paaA	0.695682	9.72071e-18	SM2011_b21640	paaA
sense	CDS	-	0.633957	0.0109781	SM2011_b21635	paaZ	-0.493336	0.0591642	SM2011_b21635	paaZ	0.140622	0.626161	SM2011_b21635	paaZ
sense	CDS	+	-0.561002	0.00437772	SM2011_c04013	pabB	0.411315	0.0420277	SM2011_c04013	pabB	-0.149687	0.561188	SM2011_c04013	pabB
sense	CDS	-	0.244026	0.00818042	SM2011_c02942	pal	1.36477	2.57747e-54	SM2011_c02942	pal	1.6088	2.27088e-79	SM2011_c02942	pal
sense	CDS	-	-0.809031	4.13563e-09	SM2011_c01881	panB	0.615817	8.3212e-06	SM2011_c01881	panB	-0.193213	0.275548	SM2011_c01881	panB
sense	CDS	-	-0.294897	0.00459345	SM2011_c02800	parA	-0.327903	0.000813124	SM2011_c02800	parA	-0.6228	3.35817e-12	SM2011_c02800	parA
sense	CDS	-	0.321369	9.54832e-06	SM2011_c01018	parE	-0.169351	0.0317712	SM2011_c01018	parE	0.152017	0.0473569	SM2011_c01018	parE
sense	CDS	-	-2.01966	0.00600336	SM2011_b20575	pcaB	2.32778	0.00292753	SM2011_b20575	pcaB	0.308126	0.820852	SM2011_b20575	pcaB
sense	CDS	-	0.638952	0.0293498	SM2011_b20579	pcaD	-0.690191	0.0164798	SM2011_b20579	pcaD	-0.0512383	0.891069	SM2011_b20579	pcaD
sense	CDS	+	-0.667671	0.00106126	SM2011_b20580	pcaQ	-0.024582	0.93144	SM2011_b20580	pcaQ	-0.692253	0.000323077	SM2011_b20580	pcaQ
sense	CDS	-	0.746383	0.0380297	SM2011_b20586	pcaR	-0.342269	0.422547	SM2011_b20586	pcaR	0.404114	0.256675	SM2011_b20586	pcaR
sense	CDS	-	-0.920172	0.00213936	SM2011_c03834	pcbD	0.208841	0.559063	SM2011_c03834	pcbD	-0.711331	0.0202916	SM2011_c03834	pcbD
sense	CDS	+	1.16654	4.05893e-18	SM2011_b20756	pccA	-1.29458	2.15106e-22	SM2011_b20756	pccA	-0.128041	0.413713	SM2011_b20756	pccA
sense	CDS	+	0.460634	0.00667085	SM2011_b20755	pccB	-0.929245	1.41127e-09	SM2011_b20755	pccB	-0.468611	0.00114855	SM2011_b20755	pccB
sense	CDS	-	-0.487046	0.00319815	SM2011_c02253	pchB	0.147905	0.446186	SM2011_c02253	pchB	-0.339141	0.0448472	SM2011_c02253	pchB
sense	CDS	+	-1.85188	1.65661e-77	SM2011_c02562	pckA	1.23317	7.00346e-41	SM2011_c02562	pckA	-0.618704	2.00013e-08	SM2011_c02562	pckA
sense	CDS	-	-0.584313	1.60158e-10	SM2011_c02975	pckR	-0.187553	0.0537227	SM2011_c02975	pckR	-0.771866	3.74876e-20	SM2011_c02975	pckR
sense	CDS	+	0.475172	5.66664e-05	SM2011_a1547	pcm	-0.241292	0.0655669	SM2011_a1547	pcm	0.23388	0.0529238	SM2011_a1547	pcm
sense	CDS	-	-0.303374	0.0214705	SM2011_c00247	pcs	0.138214	0.352717	SM2011_c00247	pcs	-0.16516	0.267612	SM2011_c00247	pcs
sense	CDS	-	0.974003	3.79091e-27	SM2011_b20020	pdh	-0.938918	2.22529e-25	SM2011_b20020	pdh	0.0350852	0.805964	SM2011_b20020	pdh
sense	CDS	+	-1.78697	4.87838e-138	SM2011_c01031	pdhB	1.59369	1.33221e-112	SM2011_c01031	pdhB	-0.193274	0.0353748	SM2011_c01031	pdhB
sense	CDS	+	-1.92028	1.3548e-127	SM2011_c01032	pdhC	1.57118	4.83341e-91	SM2011_c01032	pdhC	-0.349094	0.000202836	SM2011_c01032	pdhC
sense	CDS	-	1.02996	1.71994e-17	SM2011_b20772	pdxA3	-0.3707	0.00631575	SM2011_b20772	pdxA3	0.65926	5.7361e-09	SM2011_b20772	pdxA3
sense	CDS	-	-0.667003	1.32469e-05	SM2011_c00985	pdxR	0.424906	0.00672068	SM2011_c00985	pdxR	-0.242097	0.182399	SM2011_c00985	pdxR
sense	CDS	+	-0.724258	2.16132e-11	SM2011_c00585	pepA	0.734093	1.29049e-11	SM2011_c00585	pepA	0.00983537	0.961551	SM2011_c00585	pepA
sense	CDS	+	-1.04532	1.0187e-10	SM2011_c02825	pepA2	0.259421	0.141313	SM2011_c02825	pepA2	-0.785894	9.93358e-07	SM2011_c02825	pepA2
sense	CDS	+	-0.418095	2.90233e-05	SM2011_c04012	pepF	0.376621	0.000182725	SM2011_c04012	pepF	-0.0414745	0.78452	SM2011_c04012	pepF
sense	CDS	-	-0.570063	2.52593e-07	SM2011_c02370	pepN	0.673899	9.35769e-10	SM2011_c02370	pepN	0.103836	0.497661	SM2011_c02370	pepN
sense	CDS	+	0.473617	6.61616e-08	SM2011_c00616	perM	-0.300841	0.00107676	SM2011_c00616	perM	0.172777	0.070417	SM2011_c00616	perM
sense	CDS	+	-0.486259	8.52226e-06	SM2011_c01852	pfp	0.255763	0.0271544	SM2011_c01852	pfp	-0.230496	0.0557033	SM2011_c01852	pfp
sense	CDS	-	-0.698893	0.006849	SM2011_c00395	pfs	0.421764	0.119803	SM2011_c00395	pfs	-0.27713	0.377952	SM2011_c00395	pfs
sense	CDS	-	-0.260333	0.00727359	SM2011_c02163	pgi	0.395675	2.31189e-05	SM2011_c02163	pgi	0.135342	0.223943	SM2011_c02163	pgi
sense	CDS	+	-0.675028	0.00273129	SM2011_b20857	pgiA2	0.384517	0.105853	SM2011_b20857	pgiA2	-0.290511	0.277583	SM2011_b20857	pgiA2
sense	CDS	+	-1.04083	2.1863e-06	SM2011_c03981	pgk	1.14766	2.37672e-07	SM2011_c03981	pgk	0.106828	0.76736	SM2011_c03981	pgk
sense	CDS	-	0.339405	0.00473269	SM2011_c00601	pgsA	0.668137	8.01522e-08	SM2011_c00601	pgsA	1.00754	5.44535e-20	SM2011_c00601	pgsA
sense	CDS	+	1.00053	4.11473e-30	SM2011_c03179	phaA1	-0.575654	3.98294e-10	SM2011_c03179	phaA1	0.424875	1.35735e-07	SM2011_c03179	phaA1
sense	CDS	+	0.335123	2.98143e-05	SM2011_c00051	phaA2	-1.00039	1.93113e-42	SM2011_c00051	phaA2	-0.665262	1.19617e-22	SM2011_c00051	phaA2
sense	CDS	+	-0.548441	0.0148463	SM2011_c00053	phaC2	-0.542535	0.00739315	SM2011_c00053	phaC2	-1.09098	4.28087e-09	SM2011_c00053	phaC2
sense	CDS	+	1.03997	1.58013e-08	SM2011_c03181	phaD1	-0.917719	8.4601e-07	SM2011_c03181	phaD1	0.122248	0.588605	SM2011_c03181	phaD1
sense	CDS	+	0.781638	0.00366116	SM2011_c03182	phaE1	-0.747864	0.00561742	SM2011_c03182	phaE1	0.0337742	0.925127	SM2011_c03182	phaE1
sense	CDS	+	-0.718353	0.0104341	SM2011_c00057	phaG2	-0.610753	0.0163776	SM2011_c00057	phaG2	-1.32911	1.91084e-08	SM2011_c00057	phaG2
sense	CDS	+	-0.711745	1.73901e-09	SM2011_c02770	phaZ	0.835299	2.09564e-12	SM2011_c02770	phaZ	0.123554	0.455638	SM2011_c02770	phaZ
sense	CDS	-	-0.639456	8.40133e-07	SM2011_c03879	phbA	0.86825	2.82673e-11	SM2011_c03879	phbA	0.228794	0.154708	SM2011_c03879	phbA
sense	CDS	-	-0.566956	0.000529954	SM2011_c03878	phbB	0.562778	0.000578096	SM2011_c03878	phbB	-0.00417773	0.988812	SM2011_c03878	phbB
sense	CDS	+	-0.321715	0.00520893	SM2011_c03858	pheAa	0.407286	0.00029221	SM2011_c03858	pheAa	0.0855708	0.572661	SM2011_c03858	pheAa
sense	CDS	+	-0.201615	0.0172757	SM2011_c00366	pheT	0.311451	0.000114451	SM2011_c00366	pheT	0.109836	0.255596	SM2011_c00366	pheT
sense	CDS	-	-0.630019	0.000652642	SM2011_c00099	phnA	0.854492	3.25522e-06	SM2011_c00099	phnA	0.224474	0.345101	SM2011_c00099	phnA
sense	CDS	+	1.13989	3.04815e-05	SM2011_b20764	phnL	-0.566422	0.0688325	SM2011_b20764	phnL	0.573466	0.0216757	SM2011_b20764	phnL
sense	CDS	-	-0.571395	0.00471475	SM2011_b21171	phnM	0.141801	0.561796	SM2011_b21171	phnM	-0.429594	0.0354017	SM2011_b21171	phnM
sense	CDS	-	0.617387	0.00861782	SM2011_b21170	phnN%2CnitR	-0.364091	0.162543	SM2011_b21170	phnN%2CnitR	0.253296	0.303567	SM2011_b21170	phnN%2CnitR
sense	CDS	+	-1.00779	3.00798e-05	SM2011_c02140	phoB	0.971431	6.14782e-05	SM2011_c02140	phoB	-0.0363544	0.93154	SM2011_c02140	phoB
sense	CDS	-	0.926719	0.00170375	SM2011_b21175	phoE	-0.689652	0.0273705	SM2011_b21175	phoE	0.237067	0.43853	SM2011_b21175	phoE
sense	CDS	+	-0.253247	0.0143195	SM2011_c01114	phoH	-0.113751	0.321861	SM2011_c01114	phoH	-0.366998	7.73465e-05	SM2011_c01114	phoH
sense	CDS	+	-0.765511	4.03711e-06	SM2011_c02141	phoU	0.652094	9.15768e-05	SM2011_c02141	phoU	-0.113417	0.637888	SM2011_c02141	phoU
sense	CDS	+	-0.472219	1.29573e-10	SM2011_c01110	phrR	0.503844	6.41267e-12	SM2011_c01110	phrR	0.0316247	0.786218	SM2011_c01110	phrR
sense	CDS	+	-1.257	2.65146e-36	SM2011_c04114	pilA1	4.42391	3.66802e-223	SM2011_c04114	pilA1	3.1669	2.09813e-112	SM2011_c04114	pilA1
sense	CDS	+	-0.502346	0.00062519	SM2011_c02547	pip1	0.345947	0.0224987	SM2011_c02547	pip1	-0.1564	0.388758	SM2011_c02547	pip1
sense	CDS	-	0.203678	0.0468794	SM2011_c00827	pit2	-0.0602722	0.638315	SM2011_c00827	pit2	0.143406	0.176788	SM2011_c00827	pit2
sense	CDS	+	0.89068	1.54223e-13	SM2011_c04041	pldB	0.160309	0.323537	SM2011_c04041	pldB	1.05099	6.25184e-21	SM2011_c04041	pldB
sense	CDS	+	-0.912835	1.26041e-16	SM2011_c01370	pleD	1.99895	2.02303e-57	SM2011_c01370	pleD	1.08612	5.48762e-17	SM2011_c01370	pleD
sense	CDS	+	0.465626	0.000320266	SM2011_c00714	plsC	-0.163331	0.294591	SM2011_c00714	plsC	0.302295	0.0154729	SM2011_c00714	plsC
sense	CDS	+	0.884585	5.26103e-28	SM2011_c01784	plsX	-0.706141	3.97836e-18	SM2011_c01784	plsX	0.178444	0.0528003	SM2011_c01784	plsX
sense	CDS	+	-0.317801	0.0123677	SM2011_c00897	pmbA	0.577477	1.88918e-06	SM2011_c00897	pmbA	0.259675	0.0544292	SM2011_c00897	pmbA
sense	CDS	-	-0.635775	6.79525e-05	SM2011_c03111	pmi	0.247701	0.158012	SM2011_c03111	pmi	-0.388075	0.0202989	SM2011_c03111	pmi
sense	CDS	-	-0.331628	0.00107476	SM2011_c00414	pmtA	-0.0501955	0.704846	SM2011_c00414	pmtA	-0.381824	4.56898e-05	SM2011_c00414	pmtA
sense	CDS	+	-0.443864	0.00157955	SM2011_c02275	pncA	0.816755	3.16137e-09	SM2011_c02275	pncA	0.372891	0.0130825	SM2011_c02275	pncA
sense	CDS	+	-0.970008	1.39076e-14	SM2011_c02276	pncB	0.762218	1.20333e-09	SM2011_c02276	pncB	-0.20779	0.199308	SM2011_c02276	pncB
sense	CDS	+	-0.167601	0.0128208	SM2011_c00324	pnp	0.178625	0.00714872	SM2011_c00324	pnp	0.0110242	0.915364	SM2011_c00324	pnp
sense	CDS	-	-1.21073	1.09498e-29	SM2011_c03950	pntAa	0.323603	0.00245531	SM2011_c03950	pntAa	-0.887131	4.02272e-17	SM2011_c03950	pntAa
sense	CDS	-	-1.02674	0.00118772	SM2011_c03939	pntAb	0.0112679	0.978942	SM2011_c03939	pntAb	-1.01547	0.000734514	SM2011_c03939	pntAb
sense	CDS	-	-0.884662	3.71088e-08	SM2011_c03938	pntB	-0.116746	0.554599	SM2011_c03938	pntB	-1.00141	2.29525e-11	SM2011_c03938	pntB
sense	CDS	-	-0.19788	0.0274103	SM2011_c02850	polA	0.249324	0.00405715	SM2011_c02850	polA	0.0514432	0.664131	SM2011_c02850	polA
sense	CDS	+	-0.628623	4.87158e-11	SM2011_c00770	potF	0.476105	7.8052e-07	SM2011_c00770	potF	-0.152518	0.199492	SM2011_c00770	potF
sense	CDS	+	-0.467105	0.00421334	SM2011_c00771	potG	0.50448	0.00186661	SM2011_c00771	potG	0.0373749	0.88078	SM2011_c00771	potG
sense	CDS	+	-0.650032	0.00109023	SM2011_c00772	potH	0.306357	0.153227	SM2011_c00772	potH	-0.343675	0.118058	SM2011_c00772	potH
sense	CDS	+	-0.634876	0.000110881	SM2011_c00773	potI	0.11659	0.568102	SM2011_c00773	potI	-0.518285	0.00130191	SM2011_c00773	potI
sense	CDS	-	-0.575582	1.07738e-17	SM2011_c03239	ppa	0.695787	3.2072e-25	SM2011_c03239	ppa	0.120205	0.154138	SM2011_c03239	ppa
sense	CDS	+	-0.211881	0.0209127	SM2011_c00025	ppdK	0.906605	4.51611e-26	SM2011_c00025	ppdK	0.694725	1.59434e-16	SM2011_c00025	ppdK
sense	CDS	+	-0.60228	2.34559e-10	SM2011_c01700	ppiA	0.687593	5.29613e-13	SM2011_c01700	ppiA	0.0853133	0.527489	SM2011_c01700	ppiA
sense	CDS	+	-0.911599	6.40866e-29	SM2011_c01208	ppiB	0.542038	3.03887e-11	SM2011_c01208	ppiB	-0.36956	1.91805e-05	SM2011_c01208	ppiB
sense	CDS	+	-0.185515	0.0244307	SM2011_c00618	ppk	0.487264	1.39676e-10	SM2011_c00618	ppk	0.30175	9.12514e-05	SM2011_c00618	ppk
sense	CDS	+	-0.509552	7.34967e-09	SM2011_c00619	ppx1	0.37284	3.00029e-05	SM2011_c00619	ppx1	-0.136712	0.203379	SM2011_c00619	ppx1
sense	CDS	+	0.473462	0.000744862	SM2011_c00810	ppx2	-0.540791	8.18877e-05	SM2011_c00810	ppx2	-0.0673291	0.707838	SM2011_c00810	ppx2
sense	CDS	+	-0.378468	0.00174785	SM2011_c01642	prbA	0.244515	0.0539111	SM2011_c01642	prbA	-0.133953	0.357622	SM2011_c01642	prbA
sense	CDS	+	-0.660343	0.00179873	SM2011_c01643	prbB	0.675624	0.00141334	SM2011_c01643	prbB	0.0152807	0.966963	SM2011_c01643	prbB
sense	CDS	+	-0.863406	2.71306e-05	SM2011_c01645	prbD	0.927173	7.48912e-06	SM2011_c01645	prbD	0.0637667	0.851969	SM2011_c01645	prbD
sense	CDS	-	-0.380083	0.000874405	SM2011_c02436	prfA	0.0909338	0.518652	SM2011_c02436	prfA	-0.289149	0.0113351	SM2011_c02436	prfA
sense	CDS	+	0.453667	8.01761e-08	SM2011_c00427	prfC	-0.0101773	0.94028	SM2011_c00427	prfC	0.443489	2.82541e-08	SM2011_c00427	prfC
sense	CDS	+	0.304764	0.0299247	SM2011_c03777	proA	-0.450469	0.000609371	SM2011_c03777	proA	-0.145706	0.323092	SM2011_c03777	proA
sense	CDS	-	0.2249	0.0406777	SM2011_c02677	proC	-0.328547	0.00146929	SM2011_c02677	proC	-0.103647	0.428798	SM2011_c02677	proC
sense	CDS	+	-0.368328	2.91246e-07	SM2011_c01934	proS	0.346821	1.45216e-06	SM2011_c01934	proS	-0.0215068	0.851595	SM2011_c01934	proS
sense	CDS	-	-0.260348	0.036537	SM2011_b21465	prsE	0.465022	8.29244e-05	SM2011_b21465	prsE	0.204673	0.122319	SM2011_b21465	prsE
sense	CDS	+	-0.63003	7.69691e-15	SM2011_c02146	pstS	0.99271	9.71232e-33	SM2011_c02146	pstS	0.36268	4.38818e-05	SM2011_c02146	pstS
sense	CDS	-	-0.551955	9.31457e-08	SM2011_c00114	ptrB	0.718929	3.33145e-12	SM2011_c00114	ptrB	0.166974	0.196216	SM2011_c00114	ptrB
sense	CDS	-	-0.413696	5.05672e-05	SM2011_c01141	ptsN	0.159765	0.161797	SM2011_c01141	ptsN	-0.253931	0.016588	SM2011_c01141	ptsN
sense	CDS	-	-0.383884	2.2305e-08	SM2011_c02437	ptsP	0.265885	0.000151918	SM2011_c02437	ptsP	-0.117999	0.146161	SM2011_c02437	ptsP
sense	CDS	+	0.331842	3.11637e-05	SM2011_c00495	purC	0.00772232	0.950582	SM2011_c00495	purC	0.339564	1.12874e-05	SM2011_c00495	purC
sense	CDS	-	0.472654	5.17907e-06	SM2011_c00993	purD	0.0261222	0.866845	SM2011_c00993	purD	0.498776	4.85707e-07	SM2011_c00993	purD
sense	CDS	-	-0.890104	5.20844e-24	SM2011_c00554	purF	1.10671	6.03639e-35	SM2011_c00554	purF	0.216605	0.0459474	SM2011_c00554	purF
sense	CDS	+	-0.415712	1.28398e-08	SM2011_c00488	purL	0.485402	2.35886e-11	SM2011_c00488	purL	0.0696893	0.485247	SM2011_c00488	purL
sense	CDS	-	0.371911	1.48525e-05	SM2011_c00615	purM	-0.0374084	0.764852	SM2011_c00615	purM	0.334502	4.81771e-05	SM2011_c00615	purM
sense	CDS	-	-0.549581	3.83176e-05	SM2011_c00614	purN	0.332734	0.0164876	SM2011_c00614	purN	-0.216847	0.161499	SM2011_c00614	purN
sense	CDS	+	-0.373521	6.68843e-05	SM2011_c00493	purQ	0.520987	1.44789e-08	SM2011_c00493	purQ	0.147466	0.188601	SM2011_c00493	purQ
sense	CDS	+	-0.506824	0.033346	SM2011_c04154	purU2	0.341086	0.172025	SM2011_c04154	purU2	-0.165738	0.579916	SM2011_c04154	purU2
sense	CDS	-	1.15216	9.20231e-63	SM2011_c02181	putA	-0.103295	0.254323	SM2011_c02181	putA	1.04886	1.29303e-58	SM2011_c02181	putA
sense	CDS	-	-0.859779	9.10824e-09	SM2011_c01973	puuA	0.370028	0.0181645	SM2011_c01973	puuA	-0.489751	0.00177294	SM2011_c01973	puuA
sense	CDS	-	-0.790407	1.60102e-07	SM2011_c01972	puuB	0.482276	0.00172776	SM2011_c01972	puuB	-0.308132	0.0754658	SM2011_c01972	puuB
sense	CDS	-	-0.518991	1.44151e-05	SM2011_c01971	puuC	0.345982	0.00489265	SM2011_c01971	puuC	-0.173009	0.22863	SM2011_c01971	puuC
sense	CDS	-	-1.01562	3.24102e-28	SM2011_c03895	pyc	0.552804	1.40615e-09	SM2011_c03895	pyc	-0.462819	1.59721e-06	SM2011_c03895	pyc
sense	CDS	-	-0.484926	2.12239e-08	SM2011_c04005	pykA	0.642104	9.03147e-14	SM2011_c04005	pykA	0.157178	0.132774	SM2011_c04005	pykA
sense	CDS	-	0.251651	0.0272283	SM2011_c01360	pyrB	-0.0404175	0.79332	SM2011_c01360	pyrB	0.211234	0.0604977	SM2011_c01360	pyrB
sense	CDS	+	-0.429455	0.00501244	SM2011_c02165	pyrE	0.520132	0.000564261	SM2011_c02165	pyrE	0.0906776	0.668107	SM2011_c02165	pyrE
sense	CDS	+	0.167571	0.0396551	SM2011_c01025	pyrG	-0.058764	0.550686	SM2011_c01025	pyrG	0.108807	0.217064	SM2011_c01025	pyrG
sense	CDS	-	-0.554427	2.1082e-08	SM2011_c00246	qor	0.473148	1.99051e-06	SM2011_c00246	qor	-0.0812793	0.561188	SM2011_c00246	qor
sense	CDS	-	-0.61982	3.28484e-05	SM2011_c02723	queF	1.36168	5.07737e-18	SM2011_c02723	queF	0.741858	6.23087e-06	SM2011_c02723	queF
sense	CDS	-	-0.695909	0.0236463	SM2011_c02254	qxtB	-0.139669	0.699381	SM2011_c02254	qxtB	-0.835578	0.00234922	SM2011_c02254	qxtB
sense	CDS	-	0.257532	0.000897494	SM2011_c00556	radA	-0.0195467	0.860855	SM2011_c00556	radA	0.237985	0.00150179	SM2011_c00556	radA
sense	CDS	+	-0.581613	0.00551968	SM2011_c00299	radC	0.159707	0.522193	SM2011_c00299	radC	-0.421907	0.0487732	SM2011_c00299	radC
sense	CDS	+	0.935716	6.27419e-07	SM2011_b20393	rbcL	-0.236197	0.324263	SM2011_b20393	rbcL	0.69952	4.98737e-05	SM2011_b20393	rbcL
sense	CDS	+	-0.608562	0.000692969	SM2011_c00320	rbfA	0.326089	0.0876354	SM2011_c00320	rbfA	-0.282473	0.170045	SM2011_c00320	rbfA
sense	CDS	-	0.17316	0.034819	SM2011_c00760	recA	0.0165792	0.88369	SM2011_c00760	recA	0.189739	0.0188626	SM2011_c00760	recA
sense	CDS	+	0.271942	0.0415931	SM2011_c02863	recF	-0.233944	0.0872496	SM2011_c02863	recF	0.0379984	0.833165	SM2011_c02863	recF
sense	CDS	-	-0.24997	0.017705	SM2011_c01877	recN	0.1635	0.143681	SM2011_c01877	recN	-0.0864698	0.503797	SM2011_c01877	recN
sense	CDS	+	0.521196	0.00988871	SM2011_c02635	recO	-0.233771	0.322224	SM2011_c02635	recO	0.287425	0.163164	SM2011_c02635	recO
sense	CDS	+	0.34562	0.00576442	SM2011_c02908	recR	-0.283869	0.0274162	SM2011_c02908	recR	0.0617512	0.704735	SM2011_c02908	recR
sense	CDS	+	0.198468	0.0351106	SM2011_c02659	relA	0.147419	0.143666	SM2011_c02659	relA	0.345886	4.22863e-05	SM2011_c02659	relA
sense	CDS	+	-0.394301	0.00710513	SM2011_c03046	rem	-0.796213	3.22777e-10	SM2011_c03046	rem	-1.19051	4.93407e-23	SM2011_c03046	rem
sense	CDS	-	0.403512	0.000768203	SM2011_a2395	repA2	-0.705862	2.78569e-10	SM2011_a2395	repA2	-0.30235	0.00632465	SM2011_a2395	repA2
sense	CDS	-	-0.255531	0.0128208	SM2011_b20045	repB1	-0.346198	0.000250805	SM2011_b20045	repB1	-0.601729	4.42158e-12	SM2011_b20045	repB1
sense	CDS	-	0.245147	0.0400944	SM2011_a2393	repB2	-0.477323	1.03272e-05	SM2011_a2393	repB2	-0.232177	0.0426849	SM2011_a2393	repB2
sense	CDS	-	-0.512953	0.00969244	SM2011_a2391	repC2	-0.362316	0.0608012	SM2011_a2391	repC2	-0.875269	3.0671e-07	SM2011_a2391	repC2
sense	CDS	-	-0.968291	0.00813538	SM2011_c02321	rhaI	1.41127	0.000137802	SM2011_c02321	rhaI	0.442978	0.363261	SM2011_c02321	rhaI
sense	CDS	+	0.271117	0.0310595	SM2011_c02323	rhaR	0.309377	0.0157823	SM2011_c02323	rhaR	0.580494	1.95831e-07	SM2011_c02323	rhaR
sense	CDS	+	-1.1894	0.00929291	SM2011_c02325	rhaT	0.74914	0.107257	SM2011_c02325	rhaT	-0.440255	0.452711	SM2011_c02325	rhaT
sense	CDS	+	1.1541	0.015341	SM2011_a2404	rhbC	-0.713102	0.179711	SM2011_a2404	rhbC	0.440995	0.338978	SM2011_a2404	rhbC
sense	CDS	+	0.822035	1.54429e-42	SM2011_c00522	rhlE1	-0.685292	1.55473e-29	SM2011_c00522	rhlE1	0.136742	0.0367366	SM2011_c00522	rhlE1
sense	CDS	+	0.687419	0.0010845	SM2011_a2414	rhtA	-0.710384	0.000659465	SM2011_a2414	rhtA	-0.0229652	0.937395	SM2011_a2414	rhtA
sense	CDS	+	-0.888085	8.15398e-16	SM2011_c00008	ribB	0.925195	6.99147e-17	SM2011_c00008	ribB	0.0371102	0.844507	SM2011_c00008	ribB
sense	CDS	+	-0.500956	0.000108769	SM2011_c01772	ribD	0.409141	0.00183346	SM2011_c01772	ribD	-0.0918144	0.605845	SM2011_c01772	ribD
sense	CDS	+	-0.667303	3.64066e-05	SM2011_c01773	ribE	0.488245	0.00295798	SM2011_c01773	ribE	-0.179058	0.387303	SM2011_c01773	ribE
sense	CDS	-	-0.641525	9.08065e-11	SM2011_c02641	rkpK	0.252051	0.0166772	SM2011_c02641	rkpK	-0.389474	0.000110817	SM2011_c02641	rkpK
sense	CDS	+	0.351193	0.0121323	SM2011_b20822	rkpT2	0.256653	0.0975779	SM2011_b20822	rkpT2	0.607846	1.33537e-06	SM2011_b20822	rkpT2
sense	CDS	-	0.405388	0.000238714	SM2011_b20834	rkpZ1	-0.213268	0.0782557	SM2011_b20834	rkpZ1	0.19212	0.110943	SM2011_b20834	rkpZ1
sense	CDS	-	0.547487	8.04834e-11	SM2011_c03831	rlmN	0.188651	0.0574843	SM2011_c03831	rlmN	0.736138	1.21952e-20	SM2011_c03831	rlmN
sense	CDS	+	0.476352	0.00449479	SM2011_b20024	rluB	0.115489	0.606475	SM2011_b20024	rluB	0.591841	0.000100493	SM2011_b20024	rluB
sense	CDS	-	0.330475	0.00523899	SM2011_c01275	rluC	-0.167065	0.210531	SM2011_c01275	rluC	0.16341	0.197283	SM2011_c01275	rluC
sense	CDS	+	-0.670243	6.7587e-11	SM2011_c02652	rnc	0.108117	0.386956	SM2011_c02652	rnc	-0.562126	1.54471e-08	SM2011_c02652	rnc
sense	CDS	-	0.423623	9.09524e-06	SM2011_c00622	rnd1	-0.657564	5.03899e-13	SM2011_c00622	rnd1	-0.233941	0.0104731	SM2011_c00622	rnd1
sense	CDS	+	0.409927	0.00321667	SM2011_c00342	rnd2	-0.444978	0.00116673	SM2011_c00342	rnd2	-0.0350515	0.855168	SM2011_c00342	rnd2
sense	CDS	-	1.39302	1.99901e-28	SM2011_c00867	rnhB	-0.322184	0.0316752	SM2011_c00867	rnhB	1.07084	1.11192e-20	SM2011_c00867	rnhB
sense	CDS	+	0.483743	0.0150389	SM2011_a0229	rnk2	-1.02755	6.5126e-09	SM2011_a0229	rnk2	-0.543803	0.000806223	SM2011_a0229	rnk2
sense	CDS	-	-0.276162	0.000499809	SM2011_c01720	rnpA	0.617898	3.29263e-16	SM2011_c01720	rnpA	0.341736	1.19355e-05	SM2011_c01720	rnpA
sense	ncRNA	-	-1.14722	1.89388e-39	SM2011_c06712	rnpB	0.988048	1.21782e-29	SM2011_c06712	rnpB	-0.15917	0.150648	SM2011_c06712	rnpB
sense	CDS	+	-0.243813	0.000169694	SM2011_c00604	ropB1	2.942	0	SM2011_c00604	ropB1	2.69818	0	SM2011_c00604	ropB1
sense	CDS	+	-0.542458	4.50766e-05	SM2011_c00257	ropB2	0.0993003	0.554677	SM2011_c00257	ropB2	-0.443158	0.000735426	SM2011_c00257	ropB2
sense	CDS	+	0.371578	0.0110867	SM2011_c00511	rpe	-0.139281	0.427224	SM2011_c00511	rpe	0.232297	0.122684	SM2011_c00511	rpe
sense	CDS	-	-0.448876	2.70136e-05	SM2011_c01144	rph	0.432743	5.38951e-05	SM2011_c01144	rph	-0.0161325	0.927013	SM2011_c01144	rph
sense	CDS	-	-1.57818	1.98538e-12	SM2011_c01613	rpiB	0.963662	8.52209e-06	SM2011_c01613	rpiB	-0.614517	0.0182267	SM2011_c01613	rpiB
sense	CDS	+	-0.671053	6.46302e-21	SM2011_c01320	rplA	1.09627	3.22139e-53	SM2011_c01320	rplA	0.425222	1.29621e-08	SM2011_c01320	rplA
sense	CDS	+	-0.445203	1.71338e-13	SM2011_c01306	rplB	0.8611	6.14804e-47	SM2011_c01306	rplB	0.415896	1.21016e-11	SM2011_c01306	rplB
sense	CDS	+	-0.489305	3.2804e-14	SM2011_c01309	rplC	0.834664	7.74378e-39	SM2011_c01309	rplC	0.345359	2.4366e-07	SM2011_c01309	rplC
sense	CDS	+	-0.470461	1.44814e-10	SM2011_c01308	rplD	0.856042	3.50218e-32	SM2011_c01308	rplD	0.385582	3.35548e-07	SM2011_c01308	rplD
sense	CDS	+	-0.328479	8.87868e-06	SM2011_c01297	rplE	0.640003	2.15412e-19	SM2011_c01297	rplE	0.311523	3.13408e-05	SM2011_c01297	rplE
sense	CDS	+	-0.24472	0.00794354	SM2011_c01294	rplF	0.652296	1.24593e-14	SM2011_c01294	rplF	0.407576	3.28257e-06	SM2011_c01294	rplF
sense	CDS	+	-0.651537	1.18625e-14	SM2011_c01319	rplJ	0.770452	2.713e-20	SM2011_c01319	rplJ	0.118914	0.284068	SM2011_c01319	rplJ
sense	CDS	+	-0.617815	1.50413e-18	SM2011_c01321	rplK	1.03029	5.07914e-49	SM2011_c01321	rplK	0.412475	1.76597e-08	SM2011_c01321	rplK
sense	CDS	+	-0.216577	0.00458006	SM2011_c01318	rplL	0.597362	1.20622e-17	SM2011_c01318	rplL	0.380784	1.33219e-07	SM2011_c01318	rplL
sense	CDS	-	-0.277454	0.000214723	SM2011_c01804	rplM	0.54531	2.89607e-14	SM2011_c01804	rplM	0.267856	0.000402689	SM2011_c01804	rplM
sense	CDS	+	-0.233342	0.000365506	SM2011_c01290	rplO	0.669922	1.28759e-27	SM2011_c01290	rplO	0.43658	2.33565e-12	SM2011_c01290	rplO
sense	CDS	+	-0.484416	8.3104e-13	SM2011_c01302	rplP	0.714511	1.38493e-26	SM2011_c01302	rplP	0.230095	0.00176578	SM2011_c01302	rplP
sense	CDS	+	-0.542494	2.92223e-10	SM2011_c01283	rplQ	0.743344	1.51686e-18	SM2011_c01283	rplQ	0.20085	0.0432001	SM2011_c01283	rplQ
sense	CDS	+	-0.186786	0.0057428	SM2011_c03863	rplS	0.710954	5.53044e-30	SM2011_c03863	rplS	0.524168	2.8626e-17	SM2011_c03863	rplS
sense	CDS	+	-0.298016	0.000198543	SM2011_c00364	rplT	0.522382	8.34965e-12	SM2011_c00364	rplT	0.224367	0.00781743	SM2011_c00364	rplT
sense	CDS	+	-0.254132	9.30793e-05	SM2011_c03770	rplU	0.468672	5.62388e-14	SM2011_c03770	rplU	0.21454	0.00130337	SM2011_c03770	rplU
sense	CDS	+	-0.427192	5.73278e-08	SM2011_c01304	rplV	0.807378	9.0622e-26	SM2011_c01304	rplV	0.380186	2.34861e-06	SM2011_c01304	rplV
sense	CDS	+	-0.628546	2.44244e-15	SM2011_c01307	rplW	0.833984	8.55166e-26	SM2011_c01307	rplW	0.205438	0.0261054	SM2011_c01307	rplW
sense	CDS	+	-0.264321	0.000403725	SM2011_c01298	rplX	0.799151	1.46981e-29	SM2011_c01298	rplX	0.53483	5.55723e-14	SM2011_c01298	rplX
sense	CDS	+	-0.184529	0.00285541	SM2011_c02692	rplY	0.570309	1.51993e-23	SM2011_c02692	rplY	0.38578	2.38163e-11	SM2011_c02692	rplY
sense	CDS	+	-0.275514	4.255e-05	SM2011_c03772	rpmA	0.459113	1.27032e-12	SM2011_c03772	rpmA	0.183599	0.010751	SM2011_c03772	rpmA
sense	CDS	+	0.287301	3.04646e-06	SM2011_c00704	rpmB	0.201623	0.00173832	SM2011_c00704	rpmB	0.488924	5.36808e-17	SM2011_c00704	rpmB
sense	CDS	+	-0.497405	2.33009e-07	SM2011_c01301	rpmC	0.698842	1.45702e-13	SM2011_c01301	rpmC	0.201436	0.071956	SM2011_c01301	rpmC
sense	CDS	+	-0.490792	7.00214e-06	SM2011_c01291	rpmD	1.04123	3.11854e-22	SM2011_c01291	rpmD	0.550442	7.9776e-07	SM2011_c01291	rpmD
sense	CDS	-	0.435767	3.00452e-08	SM2011_c03881	rpmF	0.662527	3.21545e-17	SM2011_c03881	rpmF	1.09829	3.78051e-48	SM2011_c03881	rpmF
sense	CDS	-	0.403608	1.75965e-05	SM2011_c01369	rpmG	-0.0376681	0.779403	SM2011_c01369	rpmG	0.36594	0.000121508	SM2011_c01369	rpmG
sense	CDS	-	-0.345623	6.88749e-09	SM2011_c04434	rpmH	0.599298	5.55597e-25	SM2011_c04434	rpmH	0.253675	3.85006e-05	SM2011_c04434	rpmH
sense	CDS	+	-0.365935	9.42658e-10	SM2011_c01285	rpoA	0.573658	1.24509e-22	SM2011_c01285	rpoA	0.207723	0.00110996	SM2011_c01285	rpoA
sense	CDS	+	-0.336663	1.85732e-09	SM2011_c01317	rpoB	0.59067	2.06325e-27	SM2011_c01317	rpoB	0.254007	1.03956e-05	SM2011_c01317	rpoB
sense	CDS	+	-0.389019	8.44511e-14	SM2011_c01316	rpoC	0.696373	3.85097e-42	SM2011_c01316	rpoC	0.307354	7.2883e-09	SM2011_c01316	rpoC
sense	CDS	-	-0.417316	1.87046e-11	SM2011_c01563	rpoD%2CsigA	0.715677	1.29739e-31	SM2011_c01563	rpoD%2CsigA	0.298361	3.48675e-06	SM2011_c01563	rpoD%2CsigA
sense	CDS	+	1.50069	4.05388e-22	SM2011_c01419	rpoE1	-0.64353	0.000198525	SM2011_c01419	rpoE1	0.857164	4.10477e-11	SM2011_c01419	rpoE1
sense	CDS	-	-1.23806	1.74335e-19	SM2011_c01506	rpoE2	2.64596	9.55039e-51	SM2011_c01506	rpoE2	1.4079	6.38848e-14	SM2011_c01506	rpoE2
sense	CDS	+	-0.692654	8.06244e-07	SM2011_c02713	rpoE3	0.516359	0.000272808	SM2011_c02713	rpoE3	-0.176295	0.325679	SM2011_c02713	rpoE3
sense	CDS	-	1.46969	2.60466e-32	SM2011_c04051	rpoE4	0.48886	0.00164395	SM2011_c04051	rpoE4	1.95855	7.18216e-60	SM2011_c04051	rpoE4
sense	CDS	+	0.615675	0.00194831	SM2011_a0143	rpoE6	-1.25118	2.61633e-12	SM2011_a0143	rpoE6	-0.635504	3.98681e-05	SM2011_a0143	rpoE6
sense	CDS	+	0.776876	0.0420909	SM2011_b20531	rpoE7	-0.514437	0.219888	SM2011_b20531	rpoE7	0.262439	0.514882	SM2011_b20531	rpoE7
sense	CDS	+	-0.773656	0.00929291	SM2011_b20592	rpoE8	0.821552	0.00570573	SM2011_b20592	rpoE8	0.0478957	0.921486	SM2011_b20592	rpoE8
sense	CDS	+	-1.27647	1.7889e-51	SM2011_c00646	rpoH1	1.68671	3.79306e-83	SM2011_c00646	rpoH1	0.410245	2.37621e-05	SM2011_c00646	rpoH1
sense	CDS	+	-0.265222	7.34314e-05	SM2011_c00335	rpsA	0.666079	5.59205e-26	SM2011_c00335	rpsA	0.400857	6.29378e-10	SM2011_c00335	rpsA
sense	CDS	+	-0.276145	1.88961e-06	SM2011_c02101	rpsB	0.73582	1.77514e-39	SM2011_c02101	rpsB	0.459675	3.05024e-16	SM2011_c02101	rpsB
sense	CDS	+	-0.454494	7.84604e-11	SM2011_c01303	rpsC	0.752257	5.47458e-28	SM2011_c01303	rpsC	0.297763	4.62673e-05	SM2011_c01303	rpsC
sense	CDS	-	-0.147945	0.0363835	SM2011_c00485	rpsD	0.443968	2.27863e-12	SM2011_c00485	rpsD	0.296023	5.02463e-06	SM2011_c00485	rpsD
sense	CDS	+	-0.374465	4.12542e-08	SM2011_c01292	rpsE	0.775059	3.94049e-31	SM2011_c01292	rpsE	0.400594	5.2286e-09	SM2011_c01292	rpsE
sense	CDS	+	-0.249614	4.62981e-05	SM2011_c01313	rpsG	0.506123	8.46227e-18	SM2011_c01313	rpsG	0.256509	2.74524e-05	SM2011_c01313	rpsG
sense	CDS	+	-0.290308	0.000240863	SM2011_c01295	rpsH	0.627264	9.01551e-17	SM2011_c01295	rpsH	0.336956	1.72227e-05	SM2011_c01295	rpsH
sense	CDS	-	-0.49185	1.49718e-08	SM2011_c01803	rpsI	0.726789	1.55561e-17	SM2011_c01803	rpsI	0.234939	0.0151355	SM2011_c01803	rpsI
sense	CDS	+	-0.277687	6.54189e-05	SM2011_c01310	rpsJ	0.497342	1.16433e-13	SM2011_c01310	rpsJ	0.219655	0.00230231	SM2011_c01310	rpsJ
sense	CDS	+	-0.276227	7.4054e-05	SM2011_c01286	rpsK	0.530892	2.59015e-15	SM2011_c01286	rpsK	0.254665	0.000312265	SM2011_c01286	rpsK
sense	CDS	+	-0.163498	0.00717741	SM2011_c01314	rpsL	0.690863	3.85745e-35	SM2011_c01314	rpsL	0.527365	1.43702e-21	SM2011_c01314	rpsL
sense	CDS	+	-0.358067	4.50863e-05	SM2011_c01296	rpsN	0.637459	5.43957e-14	SM2011_c01296	rpsN	0.279392	0.00233736	SM2011_c01296	rpsN
sense	CDS	+	-0.559463	1.13488e-14	SM2011_c01300	rpsQ	0.534522	1.47698e-13	SM2011_c01300	rpsQ	-0.0249413	0.83498	SM2011_c01300	rpsQ
sense	CDS	+	-0.457026	2.41699e-08	SM2011_c01305	rpsS	0.728214	1.31422e-19	SM2011_c01305	rpsS	0.271188	0.00203531	SM2011_c01305	rpsS
sense	CDS	+	-0.195326	0.0225529	SM2011_c01152	rpsT	0.199178	0.0186787	SM2011_c01152	rpsT	0.00385171	0.978565	SM2011_c01152	rpsT
sense	CDS	+	-1.13625	5.45877e-10	SM2011_c04320	rpsU1	0.317262	0.108742	SM2011_c04320	rpsU1	-0.818993	9.34157e-06	SM2011_c04320	rpsU1
sense	CDS	+	0.664006	7.77148e-21	SM2011_c03934	rpsU2	-0.614479	4.46806e-18	SM2011_c03934	rpsU2	0.0495268	0.638373	SM2011_c03934	rpsU2
sense	CDS	+	-0.41612	1.44734e-06	SM2011_c02098	rrf	0.648387	3.35815e-14	SM2011_c02098	rrf	0.232267	0.0141123	SM2011_c02098	rrf
sense	rRNA	-	-1.31504	2.90423e-49	rRNA-16S	rRNA-16S	0.979747	7.33511e-28	rRNA-16S	rRNA-16S	-0.335291	0.000629796	rRNA-16S	rRNA-16S
sense	rRNA	+	-1.31482	2.84006e-49	rRNA-16S	rRNA-16S	0.980016	6.80409e-28	rRNA-16S	rRNA-16S	-0.335291	0.000629796	rRNA-16S	rRNA-16S
sense	rRNA	-	-1.31504	2.90423e-49	rRNA-16S	rRNA-16S	0.979747	7.33511e-28	rRNA-16S	rRNA-16S	-0.334801	0.000639956	rRNA-16S	rRNA-16S
sense	rRNA	-	-0.617687	6.13679e-13	rRNA-23S	rRNA-23S	0.618066	4.3196e-13	rRNA-23S	rRNA-23S	0.000378397	0.998593	rRNA-23S	rRNA-23S
sense	rRNA	+	-0.617359	6.16195e-13	rRNA-23S	rRNA-23S	0.618152	4.18391e-13	rRNA-23S	rRNA-23S	0.000793182	0.99644	rRNA-23S	rRNA-23S
sense	rRNA	-	-0.608485	1.39173e-12	rRNA-23S	rRNA-23S	0.609896	9.00724e-13	rRNA-23S	rRNA-23S	0.00141101	0.99369	rRNA-23S	rRNA-23S
sense	rRNA	-	0.718101	3.30748e-26	rRNA-5S	rRNA-5S	-0.227628	0.00200015	rRNA-5S	rRNA-5S	0.490473	7.42186e-13	rRNA-5S	rRNA-5S
sense	rRNA	-	0.718101	3.30748e-26	rRNA-5S	rRNA-5S	-0.227628	0.00200015	rRNA-5S	rRNA-5S	0.490473	7.42186e-13	rRNA-5S	rRNA-5S
sense	rRNA	+	0.710315	7.69221e-24	rRNA-5S	rRNA-5S	-0.200454	0.0102498	rRNA-5S	rRNA-5S	0.509861	7.37283e-13	rRNA-5S	rRNA-5S
sense	CDS	-	0.478322	2.79947e-05	SM2011_c01505	rsiA1	1.4855	8.48033e-29	SM2011_c01505	rsiA1	1.96382	5.50522e-58	SM2011_c01505	rsiA1
sense	CDS	+	-0.688763	4.32953e-05	SM2011_c01504	rsiB1	2.93535	1.12018e-36	SM2011_c01504	rsiB1	2.24658	9.53788e-22	SM2011_c01504	rsiB1
sense	CDS	-	0.462285	1.85214e-05	SM2011_c00403	rsmB2	-0.29573	0.00982875	SM2011_c00403	rsmB2	0.166555	0.157193	SM2011_c00403	rsmB2
sense	CDS	-	0.431843	0.000111743	SM2011_c02799	rsmG	-1.08008	1.69741e-26	SM2011_c02799	rsmG	-0.648241	9.24478e-13	SM2011_c02799	rsmG
sense	CDS	-	-0.327216	0.0489895	SM2011_c03966	ruvA	0.643895	4.00064e-05	SM2011_c03966	ruvA	0.316679	0.0681619	SM2011_c03966	ruvA
sense	CDS	-	-0.326273	0.0249942	SM2011_c03965	ruvB	0.825092	3.64694e-09	SM2011_c03965	ruvB	0.498819	0.000478453	SM2011_c03965	ruvB
sense	CDS	+	-0.408689	0.00363795	SM2011_c02069	scpB	-0.0220767	0.911086	SM2011_c02069	scpB	-0.430765	0.00108803	SM2011_c02069	scpB
sense	CDS	+	-0.308581	0.0134854	SM2011_c01256	sda	0.0673051	0.670116	SM2011_c01256	sda	-0.241276	0.0568485	SM2011_c01256	sda
sense	CDS	-	-0.479348	3.03587e-08	SM2011_c02465	sdhA	0.441597	3.57627e-07	SM2011_c02465	sdhA	-0.0377517	0.780855	SM2011_c02465	sdhA
sense	CDS	-	-0.806829	5.99821e-23	SM2011_c02466	sdhB	0.531008	9.07819e-11	SM2011_c02466	sdhB	-0.27582	0.00207365	SM2011_c02466	sdhB
sense	CDS	-	-0.521543	6.58502e-06	SM2011_c02464	sdhD	0.659779	9.83067e-09	SM2011_c02464	sdhD	0.138236	0.358635	SM2011_c02464	sdhD
sense	CDS	+	-0.485354	5.90018e-16	SM2011_c04458	secA	0.410557	9.18241e-12	SM2011_c04458	secA	-0.0747972	0.348671	SM2011_c04458	secA
sense	CDS	+	-0.23065	0.0273482	SM2011_c02057	secD1	0.0741073	0.556253	SM2011_c02057	secD1	-0.156543	0.160961	SM2011_c02057	secD1
sense	CDS	+	-0.541271	1.72454e-10	SM2011_c02265	secD2	0.147545	0.125075	SM2011_c02265	secD2	-0.393727	3.17845e-06	SM2011_c02265	secD2
sense	CDS	+	0.214756	0.0291569	SM2011_c01323	secE	0.228021	0.0193215	SM2011_c01323	secE	0.442776	8.69314e-07	SM2011_c01323	secE
sense	CDS	+	-0.860376	0.00251328	SM2011_a0011	selA	0.961557	0.000754999	SM2011_a0011	selA	0.101181	0.822192	SM2011_a0011	selA
sense	CDS	-	-0.74165	2.08122e-10	SM2011_c00641	serA	1.35306	2.46758e-28	SM2011_c00641	serA	0.611413	2.49788e-06	SM2011_c00641	serA
sense	CDS	+	-0.21872	0.0110399	SM2011_c02064	serS	0.00432774	0.971744	SM2011_c02064	serS	-0.214392	0.00996191	SM2011_c02064	serS
sense	CDS	+	-0.837447	0.0127356	SM2011_c00297	sfsA	0.351912	0.341827	SM2011_c00297	sfsA	-0.485535	0.19873	SM2011_c00297	sfsA
sense	CDS	+	-0.983475	1.77843e-08	SM2011_c00168	sinI	0.47978	0.00643283	SM2011_c00168	sinI	-0.503695	0.00709965	SM2011_c00168	sinI
sense	CDS	+	0.518912	7.05194e-06	SM2011_c00170	sinR	-0.616734	4.81042e-08	SM2011_c00170	sinR	-0.0978216	0.485594	SM2011_c00170	sinR
sense	CDS	+	2.14955	1.24265e-217	SM2011_c02509	sitA	-2.18843	1.82409e-225	SM2011_c02509	sitA	-0.03888	0.692511	SM2011_c02509	sitA
sense	CDS	+	2.01759	7.81763e-83	SM2011_c02508	sitB	-2.06019	2.54028e-86	SM2011_c02508	sitB	-0.0426014	0.752145	SM2011_c02508	sitB
sense	CDS	+	2.61905	1.00566e-90	SM2011_c02507	sitC	-2.74401	7.69241e-100	SM2011_c02507	sitC	-0.124963	0.342944	SM2011_c02507	sitC
sense	CDS	+	3.2641	3.02244e-152	SM2011_c02506	sitD	-3.21327	1.86089e-147	SM2011_c02506	sitD	0.0508283	0.757227	SM2011_c02506	sitD
sense	CDS	+	-0.549544	0.0233734	SM2011_a0017	SM2011_a0017	0.4002	0.110656	SM2011_a0017	SM2011_a0017	-0.149343	0.63827	SM2011_a0017	SM2011_a0017
sense	CDS	-	0.658741	0.0174833	SM2011_a0021	SM2011_a0021	-0.738281	0.00627342	SM2011_a0021	SM2011_a0021	-0.0795402	0.822832	SM2011_a0021	SM2011_a0021
sense	tRNA	+	-0.603722	5.72029e-05	SM2011_a0022	SM2011_a0022	0.683075	5.23946e-06	SM2011_a0022	SM2011_a0022	0.0793534	0.727165	SM2011_a0022	SM2011_a0022
sense	CDS	-	-0.955878	0.0110527	SM2011_a0031	SM2011_a0031	2.12676	3.59143e-07	SM2011_a0031	SM2011_a0031	1.17088	0.0124405	SM2011_a0031	SM2011_a0031
sense	CDS	-	-1.13583	1.08795e-17	SM2011_a0034	SM2011_a0034	1.91606	8.19947e-39	SM2011_a0034	SM2011_a0034	0.780223	1.22124e-06	SM2011_a0034	SM2011_a0034
sense	CDS	-	-0.898314	1.77536e-06	SM2011_a0044	SM2011_a0044	0.27614	0.180522	SM2011_a0044	SM2011_a0044	-0.622173	0.00109518	SM2011_a0044	SM2011_a0044
sense	CDS	+	-1.48206	1.04995e-14	SM2011_a0064	SM2011_a0064	1.11657	2.38955e-09	SM2011_a0064	SM2011_a0064	-0.365486	0.137963	SM2011_a0064	SM2011_a0064
sense	CDS	+	-1.03882	5.28663e-07	SM2011_a0065	SM2011_a0065	-0.119195	0.641946	SM2011_a0065	SM2011_a0065	-1.15802	2.1321e-09	SM2011_a0065	SM2011_a0065
sense	CDS	+	-1.20058	0.000140698	SM2011_a0067	SM2011_a0067	0.552396	0.089791	SM2011_a0067	SM2011_a0067	-0.648189	0.0662617	SM2011_a0067	SM2011_a0067
sense	CDS	+	-1.53185	0.0284017	SM2011_a0070	SM2011_a0070	0.712843	0.317933	SM2011_a0070	SM2011_a0070	-0.819003	0.326656	SM2011_a0070	SM2011_a0070
sense	CDS	+	-0.929917	0.0476891	SM2011_a0072	SM2011_a0072	1.43514	0.00277165	SM2011_a0072	SM2011_a0072	0.505228	0.421351	SM2011_a0072	SM2011_a0072
sense	CDS	+	0.40153	0.0311134	SM2011_a0079	SM2011_a0079	-0.385175	0.0393638	SM2011_a0079	SM2011_a0079	0.0163546	0.950666	SM2011_a0079	SM2011_a0079
sense	CDS	+	-1.19893	0.00114869	SM2011_a0082	SM2011_a0082	0.442561	0.260758	SM2011_a0082	SM2011_a0082	-0.75637	0.0586379	SM2011_a0082	SM2011_a0082
sense	CDS	+	-1.27249	0.00603938	SM2011_a0083	SM2011_a0083	0.294777	0.57188	SM2011_a0083	SM2011_a0083	-0.97771	0.0416861	SM2011_a0083	SM2011_a0083
sense	CDS	+	-1.04152	0.000377634	SM2011_a0089	SM2011_a0089	1.46609	1.00424e-06	SM2011_a0089	SM2011_a0089	0.42457	0.282136	SM2011_a0089	SM2011_a0089
sense	CDS	+	-0.73662	0.0150005	SM2011_a0091	SM2011_a0091	1.37168	1.00914e-05	SM2011_a0091	SM2011_a0091	0.635059	0.0777315	SM2011_a0091	SM2011_a0091
sense	CDS	-	1.22631	1.45267e-09	SM2011_a0097	SM2011_a0097	-0.764607	0.000407094	SM2011_a0097	SM2011_a0097	0.461701	0.0142426	SM2011_a0097	SM2011_a0097
sense	CDS	+	0.691473	1.17131e-05	SM2011_a0101	SM2011_a0101	-1.24345	2.79016e-17	SM2011_a0101	SM2011_a0101	-0.551981	3.4568e-05	SM2011_a0101	SM2011_a0101
sense	CDS	+	-0.360381	0.000262601	SM2011_a0113	SM2011_a0113	0.722403	9.53359e-14	SM2011_a0113	SM2011_a0113	0.362022	0.000323467	SM2011_a0113	SM2011_a0113
sense	CDS	+	-0.659025	0.00643057	SM2011_a0114	SM2011_a0114	0.245266	0.36458	SM2011_a0114	SM2011_a0114	-0.41376	0.107049	SM2011_a0114	SM2011_a0114
sense	CDS	-	-1.44111	4.20897e-09	SM2011_a0134	SM2011_a0134	2.20213	3.63398e-15	SM2011_a0134	SM2011_a0134	0.761018	0.0268522	SM2011_a0134	SM2011_a0134
sense	CDS	-	-0.76339	0.0121403	SM2011_a0139	SM2011_a0139	0.571405	0.066521	SM2011_a0139	SM2011_a0139	-0.191985	0.640226	SM2011_a0139	SM2011_a0139
sense	CDS	-	1.15597	0.0306329	SM2011_a0162	SM2011_a0162	-0.591684	0.342469	SM2011_a0162	SM2011_a0162	0.564287	0.278557	SM2011_a0162	SM2011_a0162
sense	CDS	+	-0.984892	0.0100499	SM2011_a0164	SM2011_a0164	0.177718	0.700711	SM2011_a0164	SM2011_a0164	-0.807174	0.037086	SM2011_a0164	SM2011_a0164
sense	CDS	+	-0.82771	0.0189906	SM2011_a0166	SM2011_a0166	-0.139883	0.740367	SM2011_a0166	SM2011_a0166	-0.967593	0.00278055	SM2011_a0166	SM2011_a0166
sense	CDS	+	-0.854266	1.59344e-05	SM2011_a0172	SM2011_a0172	0.570728	0.00434547	SM2011_a0172	SM2011_a0172	-0.283538	0.245825	SM2011_a0172	SM2011_a0172
sense	CDS	+	-0.701826	0.00619007	SM2011_a0180	SM2011_a0180	0.39419	0.14645	SM2011_a0180	SM2011_a0180	-0.307636	0.312597	SM2011_a0180	SM2011_a0180
sense	CDS	+	-1.86118	9.11457e-48	SM2011_a0185	SM2011_a0185	0.726924	2.92789e-10	SM2011_a0185	SM2011_a0185	-1.13425	5.6864e-18	SM2011_a0185	SM2011_a0185
sense	CDS	+	-1.31049	1.4928e-08	SM2011_a0187	SM2011_a0187	0.936971	3.81333e-05	SM2011_a0187	SM2011_a0187	-0.373518	0.210686	SM2011_a0187	SM2011_a0187
sense	CDS	-	-0.823139	0.000718463	SM2011_a0191	SM2011_a0191	0.955293	8.74242e-05	SM2011_a0191	SM2011_a0191	0.132154	0.722608	SM2011_a0191	SM2011_a0191
sense	CDS	-	-0.607738	0.000198341	SM2011_a0193	SM2011_a0193	0.692074	2.09641e-05	SM2011_a0193	SM2011_a0193	0.0843356	0.73267	SM2011_a0193	SM2011_a0193
sense	CDS	-	-0.899804	0.0280349	SM2011_a0199	SM2011_a0199	1.55165	0.000236934	SM2011_a0199	SM2011_a0199	0.651851	0.212069	SM2011_a0199	SM2011_a0199
sense	CDS	+	-0.703235	0.0435267	SM2011_a0206	SM2011_a0206	0.0871176	0.842515	SM2011_a0206	SM2011_a0206	-0.616118	0.0757212	SM2011_a0206	SM2011_a0206
sense	CDS	+	-1.73563	8.00542e-09	SM2011_a0226	SM2011_a0226	2.23596	5.54066e-12	SM2011_a0226	SM2011_a0226	0.50033	0.276524	SM2011_a0226	SM2011_a0226
sense	CDS	-	-2.35202	1.7561e-114	SM2011_a0235	SM2011_a0235	1.4427	1.18424e-54	SM2011_a0235	SM2011_a0235	-0.909322	6.46964e-16	SM2011_a0235	SM2011_a0235
sense	CDS	-	-1.75669	5.40093e-28	SM2011_a0237	SM2011_a0237	1.24154	2.79347e-16	SM2011_a0237	SM2011_a0237	-0.515155	0.00689045	SM2011_a0237	SM2011_a0237
sense	CDS	-	-1.56706	1.15626e-51	SM2011_a0241	SM2011_a0241	1.01868	4.18929e-25	SM2011_a0241	SM2011_a0241	-0.548378	1.38417e-06	SM2011_a0241	SM2011_a0241
sense	CDS	+	-2.54918	5.17021e-152	SM2011_a0244	SM2011_a0244	1.02892	9.66987e-37	SM2011_a0244	SM2011_a0244	-1.52026	3.97965e-52	SM2011_a0244	SM2011_a0244
sense	CDS	+	-1.95508	1.9163e-91	SM2011_a0247	SM2011_a0247	1.09028	6.03639e-35	SM2011_a0247	SM2011_a0247	-0.864794	2.37512e-17	SM2011_a0247	SM2011_a0247
sense	CDS	+	-0.359168	0.0287825	SM2011_a0255	SM2011_a0255	0.100391	0.61512	SM2011_a0255	SM2011_a0255	-0.258777	0.128105	SM2011_a0255	SM2011_a0255
sense	CDS	-	-0.858218	0.000183441	SM2011_a0257	SM2011_a0257	0.882101	0.000124698	SM2011_a0257	SM2011_a0257	0.0238836	0.952154	SM2011_a0257	SM2011_a0257
sense	CDS	+	-1.08187	0.0231893	SM2011_a0271	SM2011_a0271	-0.973435	0.0119958	SM2011_a0271	SM2011_a0271	-2.05531	1.11163e-07	SM2011_a0271	SM2011_a0271
sense	CDS	+	-1.37892	1.3902e-05	SM2011_a0275	SM2011_a0275	-0.203787	0.56744	SM2011_a0275	SM2011_a0275	-1.58271	7.69658e-08	SM2011_a0275	SM2011_a0275
sense	CDS	-	0.57385	0.0205354	SM2011_a0280	SM2011_a0280	-0.863042	0.000172098	SM2011_a0280	SM2011_a0280	-0.289193	0.218936	SM2011_a0280	SM2011_a0280
sense	CDS	-	0.699757	0.00345566	SM2011_a0288	SM2011_a0288	-0.426873	0.105168	SM2011_a0288	SM2011_a0288	0.272884	0.267088	SM2011_a0288	SM2011_a0288
sense	CDS	+	-2.46656	6.6781e-32	SM2011_a0291	SM2011_a0291	2.24749	6.27629e-28	SM2011_a0291	SM2011_a0291	-0.219078	0.527542	SM2011_a0291	SM2011_a0291
sense	CDS	-	1.54721	7.30672e-39	SM2011_a0298	SM2011_a0298	-0.417808	0.00221919	SM2011_a0298	SM2011_a0298	1.1294	1.07141e-26	SM2011_a0298	SM2011_a0298
sense	CDS	-	0.47878	0.0435164	SM2011_a0302	SM2011_a0302	-0.711262	0.00123823	SM2011_a0302	SM2011_a0302	-0.232482	0.322354	SM2011_a0302	SM2011_a0302
sense	CDS	-	-0.437989	0.0229801	SM2011_a0307	SM2011_a0307	0.0284538	0.913482	SM2011_a0307	SM2011_a0307	-0.409535	0.0287899	SM2011_a0307	SM2011_a0307
sense	CDS	+	2.20188	0.0141315	SM2011_a0325	SM2011_a0325	-1.43471	0.148519	SM2011_a0325	SM2011_a0325	0.76717	0.297999	SM2011_a0325	SM2011_a0325
sense	CDS	-	1.60343	0.00589224	SM2011_a0335	SM2011_a0335	-0.972165	0.13652	SM2011_a0335	SM2011_a0335	0.631266	0.215007	SM2011_a0335	SM2011_a0335
sense	CDS	+	1.0394	8.48448e-09	SM2011_a0347	SM2011_a0347	-0.716557	0.000164043	SM2011_a0347	SM2011_a0347	0.322841	0.0605648	SM2011_a0347	SM2011_a0347
sense	CDS	-	-1.12574	5.35487e-06	SM2011_a0357	SM2011_a0357	0.299848	0.268664	SM2011_a0357	SM2011_a0357	-0.825896	0.000966461	SM2011_a0357	SM2011_a0357
sense	CDS	-	-0.945828	2.3851e-05	SM2011_a0359	SM2011_a0359	0.292476	0.235773	SM2011_a0359	SM2011_a0359	-0.653351	0.0043861	SM2011_a0359	SM2011_a0359
sense	CDS	-	-0.446241	2.89648e-05	SM2011_a0360	SM2011_a0360	0.181333	0.124352	SM2011_a0360	SM2011_a0360	-0.264908	0.0182396	SM2011_a0360	SM2011_a0360
sense	CDS	+	1.2137	5.49233e-06	SM2011_a0369	SM2011_a0369	-0.202416	0.596408	SM2011_a0369	SM2011_a0369	1.01129	1.60907e-05	SM2011_a0369	SM2011_a0369
sense	CDS	+	-0.810629	1.45046e-05	SM2011_a0380	SM2011_a0380	0.77743	3.32677e-05	SM2011_a0380	SM2011_a0380	-0.0331988	0.916726	SM2011_a0380	SM2011_a0380
sense	CDS	+	-0.497501	0.00941931	SM2011_a0389	SM2011_a0389	1.46755	9.03147e-14	SM2011_a0389	SM2011_a0389	0.970053	1.41167e-06	SM2011_a0389	SM2011_a0389
sense	CDS	+	-1.76533	2.01313e-128	SM2011_a0391	SM2011_a0391	1.14234	2.60311e-59	SM2011_a0391	SM2011_a0391	-0.62299	1.07706e-15	SM2011_a0391	SM2011_a0391
sense	CDS	+	-0.915547	1.10214e-08	SM2011_a0392	SM2011_a0392	1.49523	9.48116e-19	SM2011_a0392	SM2011_a0392	0.579683	0.00224256	SM2011_a0392	SM2011_a0392
sense	CDS	+	-0.995126	0.000920849	SM2011_a0396	SM2011_a0396	1.16433	0.000124851	SM2011_a0396	SM2011_a0396	0.169206	0.717966	SM2011_a0396	SM2011_a0396
sense	CDS	+	-1.2945	5.97472e-05	SM2011_a0400	SM2011_a0400	1.31083	5.42542e-05	SM2011_a0400	SM2011_a0400	0.0163279	0.979067	SM2011_a0400	SM2011_a0400
sense	CDS	+	0.369016	0.0359092	SM2011_a0402	SM2011_a0402	-0.546573	0.000859759	SM2011_a0402	SM2011_a0402	-0.177557	0.321625	SM2011_a0402	SM2011_a0402
sense	CDS	+	-0.689789	0.00413807	SM2011_a0403	SM2011_a0403	1.24899	4.11777e-07	SM2011_a0403	SM2011_a0403	0.559201	0.0469686	SM2011_a0403	SM2011_a0403
sense	CDS	-	-0.481647	0.0172412	SM2011_a0412	SM2011_a0412	0.36626	0.0790656	SM2011_a0412	SM2011_a0412	-0.115387	0.667936	SM2011_a0412	SM2011_a0412
sense	CDS	-	0.695724	1.20416e-09	SM2011_a0431	SM2011_a0431	-0.765437	1.29049e-11	SM2011_a0431	SM2011_a0431	-0.0697128	0.642989	SM2011_a0431	SM2011_a0431
sense	CDS	-	-0.596834	0.0383065	SM2011_a0436	SM2011_a0436	-0.896339	0.000176199	SM2011_a0436	SM2011_a0436	-1.49317	4.3335e-11	SM2011_a0436	SM2011_a0436
sense	CDS	-	0.274855	0.0496204	SM2011_a0462	SM2011_a0462	-0.412095	0.00162376	SM2011_a0462	SM2011_a0462	-0.137241	0.374441	SM2011_a0462	SM2011_a0462
sense	CDS	+	0.728466	0.0222791	SM2011_a0469	SM2011_a0469	-0.443191	0.209836	SM2011_a0469	SM2011_a0469	0.285275	0.40251	SM2011_a0469	SM2011_a0469
sense	CDS	+	-0.343534	0.0409585	SM2011_a0471	SM2011_a0471	0.438148	0.00730113	SM2011_a0471	SM2011_a0471	0.094614	0.670409	SM2011_a0471	SM2011_a0471
sense	CDS	+	-0.638492	0.0191152	SM2011_a0475	SM2011_a0475	0.929271	0.000583246	SM2011_a0475	SM2011_a0475	0.290779	0.401481	SM2011_a0475	SM2011_a0475
sense	CDS	-	-0.559096	0.0470782	SM2011_a0478	SM2011_a0478	0.361513	0.224355	SM2011_a0478	SM2011_a0478	-0.197583	0.575096	SM2011_a0478	SM2011_a0478
sense	CDS	-	-0.873983	0.0028714	SM2011_a0489	SM2011_a0489	0.470839	0.124627	SM2011_a0489	SM2011_a0489	-0.403144	0.242983	SM2011_a0489	SM2011_a0489
sense	CDS	+	0.811634	1.32943e-06	SM2011_a0496	SM2011_a0496	-0.57144	0.0011626	SM2011_a0496	SM2011_a0496	0.240194	0.181037	SM2011_a0496	SM2011_a0496
sense	CDS	+	-0.670097	0.0253986	SM2011_a0499	SM2011_a0499	0.0696839	0.856265	SM2011_a0499	SM2011_a0499	-0.600413	0.0412034	SM2011_a0499	SM2011_a0499
sense	CDS	+	0.363925	0.000111824	SM2011_a0520	SM2011_a0520	-0.992071	5.88494e-30	SM2011_a0520	SM2011_a0520	-0.628146	4.90526e-13	SM2011_a0520	SM2011_a0520
sense	CDS	+	0.596683	7.2432e-07	SM2011_a0538	SM2011_a0538	-0.225566	0.105508	SM2011_a0538	SM2011_a0538	0.371118	0.0014377	SM2011_a0538	SM2011_a0538
sense	CDS	+	0.58657	0.0109743	SM2011_a0543	SM2011_a0543	0.0823782	0.804398	SM2011_a0543	SM2011_a0543	0.668948	0.0013669	SM2011_a0543	SM2011_a0543
sense	CDS	-	0.587747	7.45627e-06	SM2011_a0548	SM2011_a0548	-0.405783	0.00318808	SM2011_a0548	SM2011_a0548	0.181964	0.211147	SM2011_a0548	SM2011_a0548
sense	CDS	-	0.751532	9.74027e-06	SM2011_a0557	SM2011_a0557	-0.877737	1.25879e-07	SM2011_a0557	SM2011_a0557	-0.126205	0.518705	SM2011_a0557	SM2011_a0557
sense	CDS	+	-0.681523	1.54536e-08	SM2011_a0572	SM2011_a0572	0.0930186	0.543785	SM2011_a0572	SM2011_a0572	-0.588505	4.37181e-07	SM2011_a0572	SM2011_a0572
sense	CDS	+	-0.466374	0.0161104	SM2011_a0592	SM2011_a0592	0.35449	0.0764145	SM2011_a0592	SM2011_a0592	-0.111884	0.666739	SM2011_a0592	SM2011_a0592
sense	CDS	+	-1.18732	5.57681e-06	SM2011_a0594	SM2011_a0594	0.56357	0.034881	SM2011_a0594	SM2011_a0594	-0.62375	0.030999	SM2011_a0594	SM2011_a0594
sense	CDS	+	0.877794	0.00112771	SM2011_a0610	SM2011_a0610	-1.11075	1.7457e-05	SM2011_a0610	SM2011_a0610	-0.23296	0.418496	SM2011_a0610	SM2011_a0610
sense	CDS	+	0.987132	1.11766e-05	SM2011_a0626	SM2011_a0626	-1.55485	1.63338e-13	SM2011_a0626	SM2011_a0626	-0.567722	0.00194401	SM2011_a0626	SM2011_a0626
sense	CDS	-	1.32798	0.0370826	SM2011_a0633	SM2011_a0633	-0.0258652	0.979092	SM2011_a0633	SM2011_a0633	1.30212	0.022119	SM2011_a0633	SM2011_a0633
sense	CDS	-	1.36807	0.00719361	SM2011_a0662	SM2011_a0662	-0.993747	0.0684863	SM2011_a0662	SM2011_a0662	0.374319	0.450172	SM2011_a0662	SM2011_a0662
sense	CDS	+	0.627215	1.66693e-10	SM2011_a0664	SM2011_a0664	-1.03251	3.95229e-28	SM2011_a0664	SM2011_a0664	-0.405298	2.99387e-06	SM2011_a0664	SM2011_a0664
sense	CDS	-	0.722547	0.000738642	SM2011_a0665	SM2011_a0665	-0.371453	0.124422	SM2011_a0665	SM2011_a0665	0.351094	0.096548	SM2011_a0665	SM2011_a0665
sense	CDS	-	0.657204	3.24216e-05	SM2011_a0684	SM2011_a0684	-0.586842	0.000255046	SM2011_a0684	SM2011_a0684	0.0703618	0.733411	SM2011_a0684	SM2011_a0684
sense	CDS	-	1.58084	0.0377179	SM2011_a0689	SM2011_a0689	-1.11843	0.175832	SM2011_a0689	SM2011_a0689	0.462405	0.51917	SM2011_a0689	SM2011_a0689
sense	CDS	+	-2.36245	3.02646e-24	SM2011_a0707	SM2011_a0707	2.30599	3.98145e-23	SM2011_a0707	SM2011_a0707	-0.0564633	0.902548	SM2011_a0707	SM2011_a0707
sense	CDS	+	-1.55809	1.99392e-07	SM2011_a0708	SM2011_a0708	1.54954	2.62366e-07	SM2011_a0708	SM2011_a0708	-0.00855044	0.988852	SM2011_a0708	SM2011_a0708
sense	CDS	+	-1.03084	0.000287541	SM2011_a0709	SM2011_a0709	0.555711	0.0566266	SM2011_a0709	SM2011_a0709	-0.47513	0.151455	SM2011_a0709	SM2011_a0709
sense	CDS	+	0.390942	0.00586893	SM2011_a0717	SM2011_a0717	0.00520403	0.980224	SM2011_a0717	SM2011_a0717	0.396146	0.00312608	SM2011_a0717	SM2011_a0717
sense	CDS	+	3.1613	0.0129205	SM2011_a0728	SM2011_a0728	-2.33841	0.0856921	SM2011_a0728	SM2011_a0728	0.822886	0.283597	SM2011_a0728	SM2011_a0728
sense	CDS	+	-0.99897	0.00794354	SM2011_a0758	SM2011_a0758	1.07418	0.00439253	SM2011_a0758	SM2011_a0758	0.075206	0.904075	SM2011_a0758	SM2011_a0758
sense	CDS	+	0.713533	6.19837e-07	SM2011_a0785	SM2011_a0785	-0.696575	1.17638e-06	SM2011_a0785	SM2011_a0785	0.0169581	0.934766	SM2011_a0785	SM2011_a0785
sense	CDS	+	0.867407	1.20221e-14	SM2011_a0791	SM2011_a0791	-0.968625	2.87512e-18	SM2011_a0791	SM2011_a0791	-0.101218	0.457744	SM2011_a0791	SM2011_a0791
sense	CDS	+	-1.87076	1.03501e-06	SM2011_a0792	SM2011_a0792	1.9772	3.72266e-07	SM2011_a0792	SM2011_a0792	0.106437	0.87887	SM2011_a0792	SM2011_a0792
sense	CDS	+	-0.373168	0.0012389	SM2011_a0809	SM2011_a0809	0.44374	9.43242e-05	SM2011_a0809	SM2011_a0809	0.0705725	0.662864	SM2011_a0809	SM2011_a0809
sense	CDS	+	1.33457	1.64454e-12	SM2011_a0883	SM2011_a0883	-0.744277	0.000270465	SM2011_a0883	SM2011_a0883	0.590296	0.00040059	SM2011_a0883	SM2011_a0883
sense	CDS	+	1.79959	1.3212e-10	SM2011_a0888	SM2011_a0888	-0.57686	0.0928681	SM2011_a0888	SM2011_a0888	1.22273	1.38212e-07	SM2011_a0888	SM2011_a0888
sense	CDS	+	0.695268	0.00585986	SM2011_a0890	SM2011_a0890	-0.421653	0.129109	SM2011_a0890	SM2011_a0890	0.273614	0.298166	SM2011_a0890	SM2011_a0890
sense	CDS	-	0.483362	0.0190802	SM2011_a0937	SM2011_a0937	-0.065735	0.819424	SM2011_a0937	SM2011_a0937	0.417627	0.0330208	SM2011_a0937	SM2011_a0937
sense	CDS	+	1.54784	0.00326432	SM2011_a0941	SM2011_a0941	-0.759571	0.221216	SM2011_a0941	SM2011_a0941	0.788269	0.0815878	SM2011_a0941	SM2011_a0941
sense	CDS	+	1.53791	5.10943e-06	SM2011_a0943	SM2011_a0943	-0.993801	0.00599694	SM2011_a0943	SM2011_a0943	0.544106	0.0844894	SM2011_a0943	SM2011_a0943
sense	CDS	+	1.22549	0.0295045	SM2011_a0945	SM2011_a0945	-1.13499	0.0468015	SM2011_a0945	SM2011_a0945	0.0904984	0.888738	SM2011_a0945	SM2011_a0945
sense	CDS	-	-1.25059	1.81543e-05	SM2011_a0950	SM2011_a0950	0.908231	0.00162367	SM2011_a0950	SM2011_a0950	-0.342362	0.381583	SM2011_a0950	SM2011_a0950
sense	CDS	-	0.727689	0.0085925	SM2011_a0951	SM2011_a0951	0.0796245	0.845574	SM2011_a0951	SM2011_a0951	0.807313	0.00130125	SM2011_a0951	SM2011_a0951
sense	CDS	+	-0.853703	0.00247979	SM2011_a0956	SM2011_a0956	1.43066	8.16335e-07	SM2011_a0956	SM2011_a0956	0.576958	0.0957162	SM2011_a0956	SM2011_a0956
sense	CDS	+	-0.696484	0.0202835	SM2011_a0958	SM2011_a0958	0.797367	0.00748965	SM2011_a0958	SM2011_a0958	0.100884	0.823184	SM2011_a0958	SM2011_a0958
sense	CDS	+	0.998893	0.00116582	SM2011_a0992	SM2011_a0992	-1.31292	7.58665e-06	SM2011_a0992	SM2011_a0992	-0.314022	0.317332	SM2011_a0992	SM2011_a0992
sense	CDS	+	0.780989	0.0412841	SM2011_a1002	SM2011_a1002	-0.142542	0.787591	SM2011_a1002	SM2011_a1002	0.638447	0.0792853	SM2011_a1002	SM2011_a1002
sense	CDS	+	-1.17009	0.0265817	SM2011_a1005	SM2011_a1005	1.16941	0.0274073	SM2011_a1005	SM2011_a1005	-0.000679051	0.99938	SM2011_a1005	SM2011_a1005
sense	CDS	+	1.41434	0.0177931	SM2011_a1007	SM2011_a1007	-0.485596	0.529024	SM2011_a1007	SM2011_a1007	0.928747	0.0777315	SM2011_a1007	SM2011_a1007
sense	CDS	-	0.978769	0.0158471	SM2011_a1028	SM2011_a1028	-0.560497	0.222949	SM2011_a1028	SM2011_a1028	0.418271	0.295169	SM2011_a1028	SM2011_a1028
sense	CDS	-	0.447718	0.0174312	SM2011_a1029	SM2011_a1029	-0.3377	0.0877388	SM2011_a1029	SM2011_a1029	0.110018	0.632661	SM2011_a1029	SM2011_a1029
sense	CDS	+	0.343874	3.88509e-05	SM2011_a1033	SM2011_a1033	-0.413811	4.11608e-07	SM2011_a1033	SM2011_a1033	-0.0699366	0.508775	SM2011_a1033	SM2011_a1033
sense	CDS	+	-1.19245	1.09101e-18	SM2011_a1041	SM2011_a1041	1.12989	6.22395e-17	SM2011_a1041	SM2011_a1041	-0.0625605	0.785753	SM2011_a1041	SM2011_a1041
sense	CDS	+	-0.646013	1.70732e-08	SM2011_a1043	SM2011_a1043	0.982843	1.2526e-17	SM2011_a1043	SM2011_a1043	0.336829	0.00907727	SM2011_a1043	SM2011_a1043
sense	CDS	-	-1.30068	0.0380145	SM2011_a1052	SM2011_a1052	1.19341	0.0572856	SM2011_a1052	SM2011_a1052	-0.107267	0.916375	SM2011_a1052	SM2011_a1052
sense	CDS	-	-1.26096	0.00383453	SM2011_a1053	SM2011_a1053	1.59432	0.000345688	SM2011_a1053	SM2011_a1053	0.333364	0.611284	SM2011_a1053	SM2011_a1053
sense	CDS	-	-1.98693	9.16e-05	SM2011_a1056	SM2011_a1056	2.20925	2.62118e-05	SM2011_a1056	SM2011_a1056	0.222317	0.809758	SM2011_a1056	SM2011_a1056
sense	CDS	-	-2.10061	6.85625e-30	SM2011_a1057	SM2011_a1057	2.28741	8.1748e-33	SM2011_a1057	SM2011_a1057	0.186799	0.551496	SM2011_a1057	SM2011_a1057
sense	CDS	-	0.401634	0.00198824	SM2011_a1060	SM2011_a1060	-1.15168	1.27799e-23	SM2011_a1060	SM2011_a1060	-0.750047	5.18983e-13	SM2011_a1060	SM2011_a1060
sense	CDS	-	0.852737	0.038626	SM2011_a1063	SM2011_a1063	-0.923893	0.0222439	SM2011_a1063	SM2011_a1063	-0.0711559	0.883047	SM2011_a1063	SM2011_a1063
sense	CDS	-	0.858616	0.0110624	SM2011_a1082	SM2011_a1082	0.134345	0.78763	SM2011_a1082	SM2011_a1082	0.99296	0.00119359	SM2011_a1082	SM2011_a1082
sense	CDS	+	0.948616	1.79572e-06	SM2011_a1087	SM2011_a1087	-0.498793	0.0237821	SM2011_a1087	SM2011_a1087	0.449823	0.0152482	SM2011_a1087	SM2011_a1087
sense	CDS	+	0.894012	0.000123368	SM2011_a1115	SM2011_a1115	-0.254242	0.395784	SM2011_a1115	SM2011_a1115	0.63977	0.00229032	SM2011_a1115	SM2011_a1115
sense	CDS	-	0.484258	0.0162781	SM2011_a1139	SM2011_a1139	-1.06404	2.51034e-09	SM2011_a1139	SM2011_a1139	-0.579784	0.000356679	SM2011_a1139	SM2011_a1139
sense	CDS	-	0.295103	0.0357043	SM2011_a1162	SM2011_a1162	-0.127946	0.43503	SM2011_a1162	SM2011_a1162	0.167157	0.272291	SM2011_a1162	SM2011_a1162
sense	CDS	+	0.49737	0.0310595	SM2011_a1163	SM2011_a1163	-0.485492	0.0355851	SM2011_a1163	SM2011_a1163	0.0118789	0.972104	SM2011_a1163	SM2011_a1163
sense	CDS	-	1.13915	0.027136	SM2011_a1201	SM2011_a1201	-1.49423	0.00200643	SM2011_a1201	SM2011_a1201	-0.355076	0.437347	SM2011_a1201	SM2011_a1201
sense	CDS	+	0.981184	5.62785e-06	SM2011_a1231	SM2011_a1231	-0.887356	5.02473e-05	SM2011_a1231	SM2011_a1231	0.0938279	0.72698	SM2011_a1231	SM2011_a1231
sense	CDS	+	1.49254	0.0172552	SM2011_a1291	SM2011_a1291	-0.306807	0.730916	SM2011_a1291	SM2011_a1291	1.18573	0.027648	SM2011_a1291	SM2011_a1291
sense	CDS	+	0.927326	0.000159956	SM2011_a1292	SM2011_a1292	-0.807979	0.00130155	SM2011_a1292	SM2011_a1292	0.119347	0.674962	SM2011_a1292	SM2011_a1292
sense	CDS	+	-0.875967	0.00154778	SM2011_a1299	SM2011_a1299	1.31744	2.91386e-06	SM2011_a1299	SM2011_a1299	0.441469	0.214652	SM2011_a1299	SM2011_a1299
sense	CDS	-	-1.12772	0.0106846	SM2011_a1326	SM2011_a1326	1.06212	0.0164018	SM2011_a1326	SM2011_a1326	-0.0656043	0.928701	SM2011_a1326	SM2011_a1326
sense	CDS	-	0.879192	5.71774e-06	SM2011_a1328	SM2011_a1328	-0.974658	3.15697e-07	SM2011_a1328	SM2011_a1328	-0.0954655	0.685816	SM2011_a1328	SM2011_a1328
sense	CDS	-	0.73174	0.0108967	SM2011_a1334	SM2011_a1334	-0.812645	0.00379325	SM2011_a1334	SM2011_a1334	-0.0809054	0.820901	SM2011_a1334	SM2011_a1334
sense	CDS	-	0.444616	0.00514337	SM2011_a1353	SM2011_a1353	-1.58825	2.76154e-31	SM2011_a1353	SM2011_a1353	-1.14363	2.77844e-21	SM2011_a1353	SM2011_a1353
sense	CDS	+	0.944894	2.02251e-18	SM2011_a1354	SM2011_a1354	-0.851354	4.35408e-15	SM2011_a1354	SM2011_a1354	0.0935403	0.502477	SM2011_a1354	SM2011_a1354
sense	CDS	-	0.806729	2.27152e-10	SM2011_a1355	SM2011_a1355	-0.646365	6.91636e-07	SM2011_a1355	SM2011_a1355	0.160364	0.263749	SM2011_a1355	SM2011_a1355
sense	CDS	-	0.928897	0.0389325	SM2011_a1362	SM2011_a1362	-1.14285	0.00762289	SM2011_a1362	SM2011_a1362	-0.213955	0.642181	SM2011_a1362	SM2011_a1362
sense	CDS	-	0.732158	0.000412961	SM2011_a1379	SM2011_a1379	-0.108663	0.711593	SM2011_a1379	SM2011_a1379	0.623495	0.00117346	SM2011_a1379	SM2011_a1379
sense	CDS	-	-1.01585	0.0125674	SM2011_a1400	SM2011_a1400	-0.174507	0.714928	SM2011_a1400	SM2011_a1400	-1.19035	0.0015177	SM2011_a1400	SM2011_a1400
sense	CDS	-	0.716786	4.15889e-09	SM2011_a1413	SM2011_a1413	-1.01608	6.651e-18	SM2011_a1413	SM2011_a1413	-0.299291	0.0138088	SM2011_a1413	SM2011_a1413
sense	CDS	-	1.12201	2.9846e-09	SM2011_a1414	SM2011_a1414	-0.489883	0.0228042	SM2011_a1414	SM2011_a1414	0.632128	0.000168361	SM2011_a1414	SM2011_a1414
sense	CDS	-	-1.05521	0.0433856	SM2011_a1421	SM2011_a1421	1.03672	0.0484604	SM2011_a1421	SM2011_a1421	-0.0184909	0.984228	SM2011_a1421	SM2011_a1421
sense	CDS	-	-0.676579	0.00210473	SM2011_a1440	SM2011_a1440	-0.148886	0.569073	SM2011_a1440	SM2011_a1440	-0.825465	4.22863e-05	SM2011_a1440	SM2011_a1440
sense	CDS	+	0.985207	0.0459631	SM2011_a1445	SM2011_a1445	-1.32014	0.00423477	SM2011_a1445	SM2011_a1445	-0.334929	0.470132	SM2011_a1445	SM2011_a1445
sense	CDS	-	1.25713	7.57639e-07	SM2011_a1450	SM2011_a1450	-0.891314	0.00085139	SM2011_a1450	SM2011_a1450	0.365814	0.151091	SM2011_a1450	SM2011_a1450
sense	CDS	-	2.00326	3.59932e-56	SM2011_a1452	SM2011_a1452	-1.24612	2.66771e-21	SM2011_a1452	SM2011_a1452	0.757142	3.04044e-12	SM2011_a1452	SM2011_a1452
sense	CDS	-	-0.779209	2.41851e-06	SM2011_a1455	SM2011_a1455	1.27362	5.23396e-14	SM2011_a1455	SM2011_a1455	0.494411	0.00960912	SM2011_a1455	SM2011_a1455
sense	CDS	-	0.653603	0.0379037	SM2011_a1465	SM2011_a1465	0.143694	0.741207	SM2011_a1465	SM2011_a1465	0.797298	0.00516384	SM2011_a1465	SM2011_a1465
sense	CDS	+	0.680252	0.038865	SM2011_a1495	SM2011_a1495	-0.54721	0.111856	SM2011_a1495	SM2011_a1495	0.133042	0.734753	SM2011_a1495	SM2011_a1495
sense	CDS	-	-1.73753	8.36846e-18	SM2011_a1500	SM2011_a1500	1.92385	3.15606e-20	SM2011_a1500	SM2011_a1500	0.18632	0.579916	SM2011_a1500	SM2011_a1500
sense	CDS	-	-1.08604	2.1895e-07	SM2011_a1501	SM2011_a1501	0.934562	7.75235e-06	SM2011_a1501	SM2011_a1501	-0.151478	0.630373	SM2011_a1501	SM2011_a1501
sense	CDS	-	0.710345	1.17718e-18	SM2011_a1503	SM2011_a1503	0.323554	0.000313739	SM2011_a1503	SM2011_a1503	1.0339	9.34951e-41	SM2011_a1503	SM2011_a1503
sense	CDS	+	1.06632	3.66675e-27	SM2011_a1505	SM2011_a1505	-0.22134	0.0645511	SM2011_a1505	SM2011_a1505	0.844976	9.18866e-21	SM2011_a1505	SM2011_a1505
sense	CDS	+	-0.639772	1.64451e-05	SM2011_a1507	SM2011_a1507	1.10977	1.75909e-13	SM2011_a1507	SM2011_a1507	0.469994	0.0045301	SM2011_a1507	SM2011_a1507
sense	CDS	+	-1.00658	2.53256e-06	SM2011_a1509	SM2011_a1509	0.872739	4.47877e-05	SM2011_a1509	SM2011_a1509	-0.133844	0.680329	SM2011_a1509	SM2011_a1509
sense	CDS	+	-0.800075	0.00307252	SM2011_a1513	SM2011_a1513	0.764999	0.00469998	SM2011_a1513	SM2011_a1513	-0.0350767	0.937356	SM2011_a1513	SM2011_a1513
sense	CDS	+	-0.928478	0.000782018	SM2011_a1514	SM2011_a1514	0.660026	0.0182022	SM2011_a1514	SM2011_a1514	-0.268452	0.458204	SM2011_a1514	SM2011_a1514
sense	CDS	-	0.612586	0.012429	SM2011_a1538	SM2011_a1538	-0.165087	0.603628	SM2011_a1538	SM2011_a1538	0.447499	0.0570824	SM2011_a1538	SM2011_a1538
sense	CDS	+	0.689276	0.0104751	SM2011_a1550	SM2011_a1550	-0.00452706	0.990268	SM2011_a1550	SM2011_a1550	0.684749	0.00518178	SM2011_a1550	SM2011_a1550
sense	CDS	+	1.30125	0.0057881	SM2011_a1554	SM2011_a1554	-0.888412	0.0825903	SM2011_a1554	SM2011_a1554	0.412837	0.361594	SM2011_a1554	SM2011_a1554
sense	CDS	+	0.754023	0.00214901	SM2011_a1579	SM2011_a1579	-0.303168	0.304613	SM2011_a1579	SM2011_a1579	0.450855	0.0528252	SM2011_a1579	SM2011_a1579
sense	CDS	+	1.00489	0.000986276	SM2011_a1580	SM2011_a1580	-0.746885	0.0206751	SM2011_a1580	SM2011_a1580	0.258006	0.407846	SM2011_a1580	SM2011_a1580
sense	CDS	-	0.503643	0.0136365	SM2011_a1582	SM2011_a1582	-0.467026	0.0237129	SM2011_a1582	SM2011_a1582	0.0366175	0.895714	SM2011_a1582	SM2011_a1582
sense	CDS	-	-0.442943	0.00216447	SM2011_a1585	SM2011_a1585	0.457299	0.0014897	SM2011_a1585	SM2011_a1585	0.0143554	0.951125	SM2011_a1585	SM2011_a1585
sense	CDS	+	0.554322	0.0291155	SM2011_a1595	SM2011_a1595	-0.447874	0.0908061	SM2011_a1595	SM2011_a1595	0.106448	0.732277	SM2011_a1595	SM2011_a1595
sense	CDS	-	0.617872	5.99099e-06	SM2011_a1625	SM2011_a1625	-0.759099	1.1163e-08	SM2011_a1625	SM2011_a1625	-0.141227	0.372449	SM2011_a1625	SM2011_a1625
sense	CDS	+	-0.442119	0.0158231	SM2011_a1632	SM2011_a1632	0.170717	0.416157	SM2011_a1632	SM2011_a1632	-0.271401	0.171737	SM2011_a1632	SM2011_a1632
sense	CDS	+	0.989255	5.71774e-06	SM2011_a1639	SM2011_a1639	-0.160952	0.60308	SM2011_a1639	SM2011_a1639	0.828303	1.98442e-05	SM2011_a1639	SM2011_a1639
sense	CDS	-	0.677727	1.34895e-07	SM2011_a1646	SM2011_a1646	-0.643743	6.17103e-07	SM2011_a1646	SM2011_a1646	0.0339836	0.853286	SM2011_a1646	SM2011_a1646
sense	CDS	-	-0.924545	0.0173914	SM2011_a1647	SM2011_a1647	0.717395	0.0689118	SM2011_a1647	SM2011_a1647	-0.207149	0.70624	SM2011_a1647	SM2011_a1647
sense	CDS	-	-1.16348	0.0140703	SM2011_a1649	SM2011_a1649	0.254178	0.642427	SM2011_a1649	SM2011_a1649	-0.909304	0.0634214	SM2011_a1649	SM2011_a1649
sense	CDS	+	0.519332	0.0400944	SM2011_a1652	SM2011_a1652	-0.864875	0.000173074	SM2011_a1652	SM2011_a1652	-0.345543	0.137504	SM2011_a1652	SM2011_a1652
sense	CDS	+	0.436272	0.00017983	SM2011_a1654	SM2011_a1654	-0.367693	0.00198439	SM2011_a1654	SM2011_a1654	0.0685792	0.651388	SM2011_a1654	SM2011_a1654
sense	CDS	-	0.794438	0.00317359	SM2011_a1662	SM2011_a1662	-0.445909	0.139156	SM2011_a1662	SM2011_a1662	0.348529	0.199749	SM2011_a1662	SM2011_a1662
sense	CDS	-	0.681108	0.000387135	SM2011_a1676	SM2011_a1676	-0.327182	0.136564	SM2011_a1676	SM2011_a1676	0.353926	0.0545503	SM2011_a1676	SM2011_a1676
sense	CDS	-	0.878074	4.87127e-22	SM2011_a1677	SM2011_a1677	-1.51417	7.73733e-67	SM2011_a1677	SM2011_a1677	-0.636097	2.75235e-16	SM2011_a1677	SM2011_a1677
sense	CDS	-	0.600482	0.0417662	SM2011_a1680	SM2011_a1680	-0.163499	0.66866	SM2011_a1680	SM2011_a1680	0.436984	0.129085	SM2011_a1680	SM2011_a1680
sense	CDS	-	1.22061	0.014038	SM2011_a1682	SM2011_a1682	-0.586522	0.319003	SM2011_a1682	SM2011_a1682	0.634089	0.173143	SM2011_a1682	SM2011_a1682
sense	CDS	-	1.12047	6.01803e-09	SM2011_a1683	SM2011_a1683	-0.586186	0.00550181	SM2011_a1683	SM2011_a1683	0.534285	0.0027265	SM2011_a1683	SM2011_a1683
sense	CDS	+	0.3907	0.0485475	SM2011_a1684	SM2011_a1684	-0.104178	0.680573	SM2011_a1684	SM2011_a1684	0.286522	0.151989	SM2011_a1684	SM2011_a1684
sense	CDS	+	-0.998809	0.0139725	SM2011_a1686	SM2011_a1686	0.122685	0.806706	SM2011_a1686	SM2011_a1686	-0.876125	0.0298536	SM2011_a1686	SM2011_a1686
sense	CDS	+	1.36795	3.98106e-06	SM2011_a1688	SM2011_a1688	-1.04583	0.000733907	SM2011_a1688	SM2011_a1688	0.322115	0.264286	SM2011_a1688	SM2011_a1688
sense	CDS	-	-0.260555	0.00929291	SM2011_a1697	SM2011_a1697	0.22206	0.0292358	SM2011_a1697	SM2011_a1697	-0.0384958	0.78962	SM2011_a1697	SM2011_a1697
sense	CDS	-	0.449079	0.0436884	SM2011_a1704	SM2011_a1704	-0.284075	0.245528	SM2011_a1704	SM2011_a1704	0.165004	0.504179	SM2011_a1704	SM2011_a1704
sense	CDS	+	-0.562694	0.0287794	SM2011_a1720	SM2011_a1720	0.672879	0.00807822	SM2011_a1720	SM2011_a1720	0.110185	0.765971	SM2011_a1720	SM2011_a1720
sense	CDS	+	0.818795	0.000470513	SM2011_a1735	SM2011_a1735	-0.622623	0.0110832	SM2011_a1735	SM2011_a1735	0.196173	0.440423	SM2011_a1735	SM2011_a1735
sense	CDS	-	0.493966	0.00313986	SM2011_a1736	SM2011_a1736	-0.356404	0.0436024	SM2011_a1736	SM2011_a1736	0.137563	0.472829	SM2011_a1736	SM2011_a1736
sense	CDS	-	-0.571503	0.00695062	SM2011_a1746	SM2011_a1746	0.479571	0.0257779	SM2011_a1746	SM2011_a1746	-0.0919317	0.764356	SM2011_a1746	SM2011_a1746
sense	CDS	-	0.291014	0.00961361	SM2011_a1749	SM2011_a1749	-0.0445733	0.774659	SM2011_a1749	SM2011_a1749	0.24644	0.0239702	SM2011_a1749	SM2011_a1749
sense	CDS	+	0.996497	1.30378e-23	SM2011_a1750	SM2011_a1750	0.860778	3.81123e-14	SM2011_a1750	SM2011_a1750	1.85727	3.2683e-76	SM2011_a1750	SM2011_a1750
sense	CDS	-	1.10707	4.50507e-10	SM2011_a1757	SM2011_a1757	-1.50325	1.68551e-18	SM2011_a1757	SM2011_a1757	-0.396179	0.0127182	SM2011_a1757	SM2011_a1757
sense	CDS	-	1.10465	0.00410453	SM2011_a1759	SM2011_a1759	-1.06819	0.00554655	SM2011_a1759	SM2011_a1759	0.0364578	0.941625	SM2011_a1759	SM2011_a1759
sense	CDS	+	0.413369	0.00407728	SM2011_a1760	SM2011_a1760	-0.586567	1.71002e-05	SM2011_a1760	SM2011_a1760	-0.173198	0.256729	SM2011_a1760	SM2011_a1760
sense	CDS	-	-0.886195	5.62149e-09	SM2011_a1765	SM2011_a1765	1.03258	1.8319e-11	SM2011_a1765	SM2011_a1765	0.146385	0.507015	SM2011_a1765	SM2011_a1765
sense	CDS	-	-0.58825	0.00688021	SM2011_a1766	SM2011_a1766	0.537874	0.0141118	SM2011_a1766	SM2011_a1766	-0.0503765	0.879199	SM2011_a1766	SM2011_a1766
sense	CDS	-	-0.856372	0.00176978	SM2011_a1779	SM2011_a1779	1.07996	9.03004e-05	SM2011_a1779	SM2011_a1779	0.223592	0.567852	SM2011_a1779	SM2011_a1779
sense	CDS	-	-0.975332	0.0331046	SM2011_a1784	SM2011_a1784	0.131931	0.815108	SM2011_a1784	SM2011_a1784	-0.843401	0.0676831	SM2011_a1784	SM2011_a1784
sense	CDS	+	-2.35902	1.04265e-27	SM2011_a1797	SM2011_a1797	0.98485	2.40538e-07	SM2011_a1797	SM2011_a1797	-1.37417	1.60374e-09	SM2011_a1797	SM2011_a1797
sense	CDS	-	-0.895363	0.00587971	SM2011_a1822	SM2011_a1822	0.555756	0.095809	SM2011_a1822	SM2011_a1822	-0.339607	0.398533	SM2011_a1822	SM2011_a1822
sense	CDS	-	-0.465739	0.0262067	SM2011_a1825	SM2011_a1825	0.376982	0.0790313	SM2011_a1825	SM2011_a1825	-0.0887572	0.761822	SM2011_a1825	SM2011_a1825
sense	CDS	-	1.32068	0.0204605	SM2011_a1832	SM2011_a1832	-0.962371	0.115155	SM2011_a1832	SM2011_a1832	0.358313	0.533226	SM2011_a1832	SM2011_a1832
sense	CDS	+	1.02132	0.0044178	SM2011_a1864	SM2011_a1864	-0.508088	0.224564	SM2011_a1864	SM2011_a1864	0.513231	0.122319	SM2011_a1864	SM2011_a1864
sense	CDS	+	1.15818	0.0170254	SM2011_a1871	SM2011_a1871	-0.84176	0.106001	SM2011_a1871	SM2011_a1871	0.316419	0.519038	SM2011_a1871	SM2011_a1871
sense	CDS	+	-1.39361	0.00166745	SM2011_a1887	SM2011_a1887	1.77935	0.000100923	SM2011_a1887	SM2011_a1887	0.385733	0.568077	SM2011_a1887	SM2011_a1887
sense	CDS	+	-1.45799	3.0125e-18	SM2011_a1910	SM2011_a1910	0.272423	0.119715	SM2011_a1910	SM2011_a1910	-1.18557	6.14757e-13	SM2011_a1910	SM2011_a1910
sense	CDS	+	-0.602482	9.65449e-10	SM2011_a1918	SM2011_a1918	-2.03845	1.3607e-134	SM2011_a1918	SM2011_a1918	-2.64093	1.00499e-232	SM2011_a1918	SM2011_a1918
sense	CDS	+	-2.19075	9.63816e-62	SM2011_a1919	SM2011_a1919	-0.803383	3.18716e-14	SM2011_a1919	SM2011_a1919	-2.99413	4.22345e-128	SM2011_a1919	SM2011_a1919
sense	CDS	-	0.342936	0.0109743	SM2011_a1921	SM2011_a1921	-1.40088	1.73363e-34	SM2011_a1921	SM2011_a1921	-1.05794	2.60478e-25	SM2011_a1921	SM2011_a1921
sense	CDS	-	0.820313	5.69459e-15	SM2011_a1924	SM2011_a1924	-1.0562	8.89874e-25	SM2011_a1924	SM2011_a1924	-0.235892	0.0288619	SM2011_a1924	SM2011_a1924
sense	CDS	+	-0.691527	0.00317798	SM2011_a1927	SM2011_a1927	-0.227502	0.375281	SM2011_a1927	SM2011_a1927	-0.919028	1.17447e-05	SM2011_a1927	SM2011_a1927
sense	CDS	-	0.764751	1.06636e-09	SM2011_a1933	SM2011_a1933	-0.815606	5.33465e-11	SM2011_a1933	SM2011_a1933	-0.0508547	0.761262	SM2011_a1933	SM2011_a1933
sense	CDS	-	0.638086	0.0117135	SM2011_a1943	SM2011_a1943	-0.373927	0.183404	SM2011_a1943	SM2011_a1943	0.264159	0.332955	SM2011_a1943	SM2011_a1943
sense	CDS	-	0.283541	0.0218257	SM2011_a1952	SM2011_a1952	0.0603835	0.711593	SM2011_a1952	SM2011_a1952	0.343925	0.00277842	SM2011_a1952	SM2011_a1952
sense	CDS	+	0.448344	0.0267119	SM2011_a1954	SM2011_a1954	-0.176203	0.468896	SM2011_a1954	SM2011_a1954	0.272141	0.187446	SM2011_a1954	SM2011_a1954
sense	CDS	-	-0.499422	0.00581337	SM2011_a1956	SM2011_a1956	-0.246383	0.192207	SM2011_a1956	SM2011_a1956	-0.745805	2.85906e-06	SM2011_a1956	SM2011_a1956
sense	CDS	+	-1.31885	2.36023e-05	SM2011_a1957	SM2011_a1957	0.912752	0.00290868	SM2011_a1957	SM2011_a1957	-0.406096	0.321384	SM2011_a1957	SM2011_a1957
sense	CDS	-	0.537042	1.80308e-05	SM2011_a1966	SM2011_a1966	-0.671759	3.34593e-08	SM2011_a1966	SM2011_a1966	-0.134717	0.331655	SM2011_a1966	SM2011_a1966
sense	CDS	+	1.29045	0.0316344	SM2011_a1968	SM2011_a1968	-0.794112	0.239244	SM2011_a1968	SM2011_a1968	0.49634	0.382424	SM2011_a1968	SM2011_a1968
sense	CDS	+	-0.46114	0.000514429	SM2011_a1990	SM2011_a1990	0.178786	0.2328	SM2011_a1990	SM2011_a1990	-0.282354	0.0442928	SM2011_a1990	SM2011_a1990
sense	CDS	+	-1.21122	0.00579575	SM2011_a2004	SM2011_a2004	0.548265	0.232665	SM2011_a2004	SM2011_a2004	-0.662954	0.189539	SM2011_a2004	SM2011_a2004
sense	CDS	-	0.457797	0.0370708	SM2011_a2008	SM2011_a2008	-0.57727	0.00588446	SM2011_a2008	SM2011_a2008	-0.119473	0.645736	SM2011_a2008	SM2011_a2008
sense	CDS	+	0.640137	1.64768e-06	SM2011_a2009	SM2011_a2009	-1.68676	9.38246e-44	SM2011_a2009	SM2011_a2009	-1.04663	7.53438e-23	SM2011_a2009	SM2011_a2009
sense	CDS	-	0.55852	0.000832491	SM2011_a2012	SM2011_a2012	-0.712937	9.29856e-06	SM2011_a2012	SM2011_a2012	-0.154417	0.396116	SM2011_a2012	SM2011_a2012
sense	CDS	-	-1.35661	1.29419e-10	SM2011_a2015	SM2011_a2015	0.572429	0.00622917	SM2011_a2015	SM2011_a2015	-0.78418	0.00042192	SM2011_a2015	SM2011_a2015
sense	CDS	+	-1.14961	3.9614e-06	SM2011_a2023	SM2011_a2023	1.10827	8.8093e-06	SM2011_a2023	SM2011_a2023	-0.0413441	0.925127	SM2011_a2023	SM2011_a2023
sense	CDS	-	-0.78569	0.0117135	SM2011_a2034	SM2011_a2034	0.0276798	0.948753	SM2011_a2034	SM2011_a2034	-0.75801	0.0116739	SM2011_a2034	SM2011_a2034
sense	CDS	-	1.77351	0.0329369	SM2011_a2079	SM2011_a2079	-1.31712	0.140094	SM2011_a2079	SM2011_a2079	0.456384	0.536563	SM2011_a2079	SM2011_a2079
sense	CDS	-	-1.64586	1.38538e-11	SM2011_a2085	SM2011_a2085	0.551103	0.0226127	SM2011_a2085	SM2011_a2085	-1.09476	1.33494e-05	SM2011_a2085	SM2011_a2085
sense	CDS	+	-1.44662	9.84704e-05	SM2011_a2087	SM2011_a2087	1.38681	0.000188515	SM2011_a2087	SM2011_a2087	-0.0598087	0.927061	SM2011_a2087	SM2011_a2087
sense	CDS	-	0.688854	0.0116924	SM2011_a2103	SM2011_a2103	-0.132442	0.722721	SM2011_a2103	SM2011_a2103	0.556412	0.0309344	SM2011_a2103	SM2011_a2103
sense	CDS	-	0.311274	0.000256285	SM2011_a2107	SM2011_a2107	-0.877952	6.14542e-30	SM2011_a2107	SM2011_a2107	-0.566678	2.76007e-15	SM2011_a2107	SM2011_a2107
sense	CDS	-	0.801288	0.039196	SM2011_a2127	SM2011_a2127	-0.334022	0.478632	SM2011_a2127	SM2011_a2127	0.467267	0.221384	SM2011_a2127	SM2011_a2127
sense	CDS	+	-0.532207	0.0073817	SM2011_a2151	SM2011_a2151	0.37021	0.073173	SM2011_a2151	SM2011_a2151	-0.161997	0.521659	SM2011_a2151	SM2011_a2151
sense	CDS	+	1.55698	0.0342404	SM2011_a2157	SM2011_a2157	-0.435735	0.662004	SM2011_a2157	SM2011_a2157	1.12124	0.0740995	SM2011_a2157	SM2011_a2157
sense	CDS	+	0.588925	0.0108749	SM2011_a2163	SM2011_a2163	-0.934179	1.24193e-05	SM2011_a2163	SM2011_a2163	-0.345254	0.108384	SM2011_a2163	SM2011_a2163
sense	CDS	+	-1.04228	2.02845e-07	SM2011_a2167	SM2011_a2167	0.617614	0.00237576	SM2011_a2167	SM2011_a2167	-0.424663	0.0670262	SM2011_a2167	SM2011_a2167
sense	CDS	-	-0.648205	4.82318e-08	SM2011_a2171	SM2011_a2171	0.564061	2.25744e-06	SM2011_a2171	SM2011_a2171	-0.0841439	0.625138	SM2011_a2171	SM2011_a2171
sense	CDS	-	-0.762531	0.00654051	SM2011_a2211	SM2011_a2211	0.12031	0.731736	SM2011_a2211	SM2011_a2211	-0.642221	0.0211461	SM2011_a2211	SM2011_a2211
sense	CDS	+	-0.392157	0.00189165	SM2011_a2231	SM2011_a2231	0.639433	2.02883e-07	SM2011_a2231	SM2011_a2231	0.247276	0.0778709	SM2011_a2231	SM2011_a2231
sense	CDS	-	-0.939839	3.39897e-09	SM2011_a2233	SM2011_a2233	0.222166	0.216194	SM2011_a2233	SM2011_a2233	-0.717673	5.61544e-06	SM2011_a2233	SM2011_a2233
sense	CDS	+	-0.722748	6.93708e-09	SM2011_a2235	SM2011_a2235	-0.00787617	0.966027	SM2011_a2235	SM2011_a2235	-0.730625	6.17111e-10	SM2011_a2235	SM2011_a2235
sense	CDS	+	-0.569335	2.81934e-07	SM2011_a2239	SM2011_a2239	0.695338	3.20516e-10	SM2011_a2239	SM2011_a2239	0.126003	0.394577	SM2011_a2239	SM2011_a2239
sense	CDS	+	-0.787896	3.71267e-07	SM2011_a2241	SM2011_a2241	0.594753	0.000138417	SM2011_a2241	SM2011_a2241	-0.193142	0.336515	SM2011_a2241	SM2011_a2241
sense	CDS	+	-0.547964	0.00551027	SM2011_a2253	SM2011_a2253	1.14173	6.62454e-09	SM2011_a2253	SM2011_a2253	0.59377	0.0051195	SM2011_a2253	SM2011_a2253
sense	CDS	-	0.405709	0.0191152	SM2011_a2259	SM2011_a2259	0.698249	0.000134413	SM2011_a2259	SM2011_a2259	1.10396	2.9789e-12	SM2011_a2259	SM2011_a2259
sense	CDS	-	0.411832	0.00840623	SM2011_a2267	SM2011_a2267	-0.741867	2.41205e-07	SM2011_a2267	SM2011_a2267	-0.330035	0.0233494	SM2011_a2267	SM2011_a2267
sense	CDS	-	0.579919	7.64397e-05	SM2011_a2275	SM2011_a2275	-0.522083	0.000441058	SM2011_a2275	SM2011_a2275	0.0578361	0.772045	SM2011_a2275	SM2011_a2275
sense	CDS	+	1.27917	0.00530634	SM2011_a2291	SM2011_a2291	0.316515	0.640552	SM2011_a2291	SM2011_a2291	1.59568	0.0001431	SM2011_a2291	SM2011_a2291
sense	CDS	+	1.13603	2.31511e-11	SM2011_a2297	SM2011_a2297	1.80967	2.66628e-13	SM2011_a2297	SM2011_a2297	2.94571	6.05346e-42	SM2011_a2297	SM2011_a2297
sense	CDS	-	0.452856	0.0408314	SM2011_a2303	SM2011_a2303	-0.76157	0.000161317	SM2011_a2303	SM2011_a2303	-0.308714	0.135932	SM2011_a2303	SM2011_a2303
sense	CDS	+	-1.17671	3.33029e-05	SM2011_a2343	SM2011_a2343	1.70116	1.23984e-08	SM2011_a2343	SM2011_a2343	0.524446	0.173267	SM2011_a2343	SM2011_a2343
sense	CDS	-	-0.430403	0.000867389	SM2011_a2347	SM2011_a2347	0.450956	0.00045334	SM2011_a2347	SM2011_a2347	0.0205526	0.921496	SM2011_a2347	SM2011_a2347
sense	CDS	+	0.775161	6.8647e-08	SM2011_a2361	SM2011_a2361	-0.34547	0.0320184	SM2011_a2361	SM2011_a2361	0.429691	0.00188681	SM2011_a2361	SM2011_a2361
sense	CDS	+	1.11017	5.22439e-14	SM2011_a2377	SM2011_a2377	-0.682891	1.30841e-05	SM2011_a2377	SM2011_a2377	0.427279	0.00126889	SM2011_a2377	SM2011_a2377
sense	CDS	+	-0.342146	0.0124441	SM2011_a2381	SM2011_a2381	0.335831	0.014134	SM2011_a2381	SM2011_a2381	-0.00631556	0.977695	SM2011_a2381	SM2011_a2381
sense	CDS	+	-1.04876	3.15199e-05	SM2011_a2383	SM2011_a2383	0.820628	0.00114793	SM2011_a2383	SM2011_a2383	-0.228132	0.513579	SM2011_a2383	SM2011_a2383
sense	CDS	-	0.618581	0.013829	SM2011_a2389	SM2011_a2389	0.0923519	0.798701	SM2011_a2389	SM2011_a2389	0.710933	0.00188466	SM2011_a2389	SM2011_a2389
sense	CDS	-	-1.13163	2.15521e-05	SM2011_a5002	SM2011_a5002	1.74243	1.81244e-09	SM2011_a5002	SM2011_a5002	0.610802	0.0887451	SM2011_a5002	SM2011_a5002
sense	CDS	+	-1.04414	2.0451e-12	SM2011_a5006	SM2011_a5006	0.236454	0.153684	SM2011_a5006	SM2011_a5006	-0.807691	4.44169e-08	SM2011_a5006	SM2011_a5006
sense	CDS	-	-0.497671	1.61642e-05	SM2011_a5007	SM2011_a5007	1.57667	1.9318e-38	SM2011_a5007	SM2011_a5007	1.079	8.55135e-19	SM2011_a5007	SM2011_a5007
sense	CDS	-	0.686232	0.0172	SM2011_a5008	SM2011_a5008	-0.581595	0.0500415	SM2011_a5008	SM2011_a5008	0.104637	0.772045	SM2011_a5008	SM2011_a5008
sense	CDS	-	-1.45842	2.07375e-05	SM2011_a5011	SM2011_a5011	0.729123	0.0314936	SM2011_a5011	SM2011_a5011	-0.729298	0.0628831	SM2011_a5011	SM2011_a5011
sense	CDS	-	1.21034	0.00673332	SM2011_a5016	SM2011_a5016	-1.27686	0.00368312	SM2011_a5016	SM2011_a5016	-0.0665241	0.90006	SM2011_a5016	SM2011_a5016
sense	CDS	+	1.67753	4.51632e-18	SM2011_a5030	SM2011_a5030	-1.77065	3.14909e-20	SM2011_a5030	SM2011_a5030	-0.0931204	0.696767	SM2011_a5030	SM2011_a5030
sense	ncRNA	+	0.686704	1.28243e-06	SM2011_a6000	SM2011_a6000	-1.06616	2.71022e-15	SM2011_a6000	SM2011_a6000	-0.379461	0.00368886	SM2011_a6000	SM2011_a6000
sense	CDS	+	0.301873	0.00282412	SM2011_a6001	SM2011_a6001	-0.37421	0.000130299	SM2011_a6001	SM2011_a6001	-0.0723365	0.55531	SM2011_a6001	SM2011_a6001
sense	ncRNA	-	1.17713	4.67182e-07	SM2011_a6002	SM2011_a6002	-0.936073	0.000107631	SM2011_a6002	SM2011_a6002	0.241052	0.307898	SM2011_a6002	SM2011_a6002
sense	ncRNA	-	1.28574	1.13225e-11	SM2011_a6005	SM2011_a6005	-0.255956	0.308507	SM2011_a6005	SM2011_a6005	1.02979	5.73945e-10	SM2011_a6005	SM2011_a6005
sense	ncRNA	+	1.02213	6.48981e-12	SM2011_a6008	SM2011_a6008	-0.711786	4.2317e-06	SM2011_a6008	SM2011_a6008	0.310344	0.0382842	SM2011_a6008	SM2011_a6008
sense	ncRNA	+	0.571546	3.62437e-08	SM2011_a6009	SM2011_a6009	-0.800957	1.63483e-15	SM2011_a6009	SM2011_a6009	-0.22941	0.0366647	SM2011_a6009	SM2011_a6009
sense	ncRNA	-	1.24272	0.0112744	SM2011_a6015	SM2011_a6015	-1.43501	0.00246683	SM2011_a6015	SM2011_a6015	-0.192292	0.706621	SM2011_a6015	SM2011_a6015
sense	ncRNA	-	1.89985	0.0217823	SM2011_a6017	SM2011_a6017	-1.18137	0.204776	SM2011_a6017	SM2011_a6017	0.718475	0.306169	SM2011_a6017	SM2011_a6017
sense	ncRNA	+	1.02394	1.80735e-09	SM2011_a6023	SM2011_a6023	-0.41494	0.0332625	SM2011_a6023	SM2011_a6023	0.608999	8.63371e-05	SM2011_a6023	SM2011_a6023
sense	ncRNA	-	0.52398	0.0410853	SM2011_a6024	SM2011_a6024	-0.855985	0.000254119	SM2011_a6024	SM2011_a6024	-0.332005	0.160111	SM2011_a6024	SM2011_a6024
sense	ncRNA	+	2.84637	0.0335102	SM2011_a6030	SM2011_a6030	-1.49178	0.345726	SM2011_a6030	SM2011_a6030	1.35459	0.132515	SM2011_a6030	SM2011_a6030
sense	ncRNA	-	1.02736	2.88961e-05	SM2011_a6035	SM2011_a6035	-1.8906	3.99751e-17	SM2011_a6035	SM2011_a6035	-0.863246	8.1773e-07	SM2011_a6035	SM2011_a6035
sense	ncRNA	-	0.846425	2.16934e-09	SM2011_a6037	SM2011_a6037	-1.24004	7.46434e-20	SM2011_a6037	SM2011_a6037	-0.393615	0.00267518	SM2011_a6037	SM2011_a6037
sense	ncRNA	-	0.735485	0.00921069	SM2011_a6039	SM2011_a6039	-1.0687	4.93359e-05	SM2011_a6039	SM2011_a6039	-0.333211	0.198701	SM2011_a6039	SM2011_a6039
sense	ncRNA	+	0.942793	4.33184e-05	SM2011_a6048	SM2011_a6048	-1.79533	1.76346e-17	SM2011_a6048	SM2011_a6048	-0.852541	8.21997e-07	SM2011_a6048	SM2011_a6048
sense	ncRNA	+	0.481041	0.000492431	SM2011_a6051	SM2011_a6051	-0.4117	0.00337965	SM2011_a6051	SM2011_a6051	0.0693415	0.708427	SM2011_a6051	SM2011_a6051
sense	ncRNA	+	0.737004	0.000474007	SM2011_a6052	SM2011_a6052	-0.23452	0.373374	SM2011_a6052	SM2011_a6052	0.502484	0.0108999	SM2011_a6052	SM2011_a6052
sense	ncRNA	+	0.810823	0.0323771	SM2011_a6057	SM2011_a6057	-0.512982	0.219306	SM2011_a6057	SM2011_a6057	0.29784	0.46312	SM2011_a6057	SM2011_a6057
sense	ncRNA	+	1.16948	7.56351e-07	SM2011_a6067	SM2011_a6067	-0.609642	0.0211793	SM2011_a6067	SM2011_a6067	0.559842	0.00758899	SM2011_a6067	SM2011_a6067
sense	CDS	+	-1.04429	0.0262991	SM2011_a6069	SM2011_a6069	1.1085	0.0186057	SM2011_a6069	SM2011_a6069	0.0642023	0.933964	SM2011_a6069	SM2011_a6069
sense	ncRNA	-	0.396458	0.000358777	SM2011_a6073	SM2011_a6073	-1.00717	2.32486e-23	SM2011_a6073	SM2011_a6073	-0.610713	1.86656e-10	SM2011_a6073	SM2011_a6073
sense	ncRNA	+	-1.88618	0.00166703	SM2011_a6078	SM2011_a6078	2.57745	0.000107525	SM2011_a6078	SM2011_a6078	0.691265	0.477814	SM2011_a6078	SM2011_a6078
sense	CDS	-	-0.840332	0.00448226	SM2011_a6086	SM2011_a6086	0.418725	0.181512	SM2011_a6086	SM2011_a6086	-0.421607	0.215184	SM2011_a6086	SM2011_a6086
sense	ncRNA	+	0.735634	0.00599411	SM2011_a6087	SM2011_a6087	-1.08078	1.53896e-05	SM2011_a6087	SM2011_a6087	-0.345144	0.173389	SM2011_a6087	SM2011_a6087
sense	ncRNA	-	-1.58289	2.76695e-12	SM2011_a6094	SM2011_a6094	2.39102	5.89642e-22	SM2011_a6094	SM2011_a6094	0.808126	0.00588618	SM2011_a6094	SM2011_a6094
sense	ncRNA	+	0.842338	0.0470782	SM2011_a6095	SM2011_a6095	-1.6081	1.50672e-05	SM2011_a6095	SM2011_a6095	-0.765758	0.0135438	SM2011_a6095	SM2011_a6095
sense	CDS	+	-1.11229	2.2797e-06	SM2011_a6103	SM2011_a6103	0.822151	0.000455527	SM2011_a6103	SM2011_a6103	-0.290143	0.351569	SM2011_a6103	SM2011_a6103
sense	ncRNA	+	3.35363	0.0251515	SM2011_a6108	SM2011_a6108	-3.1417	0.0376351	SM2011_a6108	SM2011_a6108	0.21193	0.847468	SM2011_a6108	SM2011_a6108
sense	ncRNA	+	1.18844	0.00548206	SM2011_a6113	SM2011_a6113	-1.74424	1.0763e-05	SM2011_a6113	SM2011_a6113	-0.555803	0.109245	SM2011_a6113	SM2011_a6113
sense	ncRNA	+	1.21215	2.15264e-09	SM2011_a6115	SM2011_a6115	-0.466214	0.045225	SM2011_a6115	SM2011_a6115	0.745938	7.78068e-05	SM2011_a6115	SM2011_a6115
sense	ncRNA	-	1.32966	0.0460468	SM2011_a6128	SM2011_a6128	-0.280061	0.766204	SM2011_a6128	SM2011_a6128	1.0496	0.0772952	SM2011_a6128	SM2011_a6128
sense	CDS	-	0.885868	0.0324669	SM2011_a6138	SM2011_a6138	-1.87619	1.68025e-07	SM2011_a6138	SM2011_a6138	-0.990323	0.000664103	SM2011_a6138	SM2011_a6138
sense	ncRNA	-	1.46175	8.07804e-08	SM2011_a6140	SM2011_a6140	-0.926348	0.00159456	SM2011_a6140	SM2011_a6140	0.5354	0.0245741	SM2011_a6140	SM2011_a6140
sense	ncRNA	-	2.0415	1.66915e-09	SM2011_a6141	SM2011_a6141	-1.55493	1.00683e-05	SM2011_a6141	SM2011_a6141	0.486573	0.0815669	SM2011_a6141	SM2011_a6141
sense	ncRNA	-	0.541239	0.0416648	SM2011_a6143	SM2011_a6143	0.818915	0.00567277	SM2011_a6143	SM2011_a6143	1.36015	4.22905e-08	SM2011_a6143	SM2011_a6143
sense	ncRNA	-	1.17725	7.57784e-05	SM2011_a6144	SM2011_a6144	-0.763683	0.0179601	SM2011_a6144	SM2011_a6144	0.413568	0.13518	SM2011_a6144	SM2011_a6144
sense	ncRNA	-	0.90601	0.0380833	SM2011_a6146	SM2011_a6146	-0.0247255	0.970256	SM2011_a6146	SM2011_a6146	0.881284	0.0271713	SM2011_a6146	SM2011_a6146
sense	ncRNA	-	1.66816	0.000209858	SM2011_a6148	SM2011_a6148	-2.17223	4.00338e-07	SM2011_a6148	SM2011_a6148	-0.504071	0.165943	SM2011_a6148	SM2011_a6148
sense	ncRNA	+	0.695019	0.00483031	SM2011_a6150	SM2011_a6150	-0.566137	0.0266967	SM2011_a6150	SM2011_a6150	0.128882	0.663548	SM2011_a6150	SM2011_a6150
sense	ncRNA	-	1.20077	0.02256	SM2011_a6163	SM2011_a6163	-1.45876	0.00370574	SM2011_a6163	SM2011_a6163	-0.257987	0.626603	SM2011_a6163	SM2011_a6163
sense	ncRNA	+	1.36191	1.47686e-05	SM2011_a6170	SM2011_a6170	-0.606154	0.100187	SM2011_a6170	SM2011_a6170	0.755758	0.00498352	SM2011_a6170	SM2011_a6170
sense	ncRNA	-	0.914931	9.73713e-06	SM2011_a6175	SM2011_a6175	-0.725029	0.000693811	SM2011_a6175	SM2011_a6175	0.189902	0.410365	SM2011_a6175	SM2011_a6175
sense	ncRNA	-	1.41872	7.18539e-05	SM2011_a6178	SM2011_a6178	-0.903614	0.0200953	SM2011_a6178	SM2011_a6178	0.515105	0.118335	SM2011_a6178	SM2011_a6178
sense	ncRNA	+	1.01494	5.11905e-26	SM2011_a6187	SM2011_a6187	-1.97001	8.62416e-102	SM2011_a6187	SM2011_a6187	-0.955072	4.48763e-34	SM2011_a6187	SM2011_a6187
sense	ncRNA	-	0.918242	1.7677e-12	SM2011_a6196	SM2011_a6196	-0.569563	3.13675e-05	SM2011_a6196	SM2011_a6196	0.348679	0.00709912	SM2011_a6196	SM2011_a6196
sense	ncRNA	-	1.07667	0.000497414	SM2011_a6199	SM2011_a6199	-0.943551	0.00276923	SM2011_a6199	SM2011_a6199	0.133116	0.719545	SM2011_a6199	SM2011_a6199
sense	ncRNA	+	0.575688	0.0160531	SM2011_a6206	SM2011_a6206	-1.12535	1.43141e-07	SM2011_a6206	SM2011_a6206	-0.549665	0.00473627	SM2011_a6206	SM2011_a6206
sense	ncRNA	-	0.920238	0.0287794	SM2011_a6214	SM2011_a6214	-0.620586	0.175832	SM2011_a6214	SM2011_a6214	0.299652	0.499609	SM2011_a6214	SM2011_a6214
sense	ncRNA	-	1.96183	2.72265e-07	SM2011_a6226	SM2011_a6226	-0.667594	0.159925	SM2011_a6226	SM2011_a6226	1.29424	2.13278e-05	SM2011_a6226	SM2011_a6226
sense	ncRNA	-	0.759117	0.00305442	SM2011_a6234	SM2011_a6234	-0.987377	5.27882e-05	SM2011_a6234	SM2011_a6234	-0.22826	0.3808	SM2011_a6234	SM2011_a6234
sense	ncRNA	+	1.68448	1.95899e-05	SM2011_a6236	SM2011_a6236	-1.02422	0.0181645	SM2011_a6236	SM2011_a6236	0.660267	0.0483258	SM2011_a6236	SM2011_a6236
sense	ncRNA	-	0.909027	0.000341641	SM2011_a6241	SM2011_a6241	-0.857036	0.000804351	SM2011_a6241	SM2011_a6241	0.0519915	0.87241	SM2011_a6241	SM2011_a6241
sense	ncRNA	+	1.37482	0.00727359	SM2011_a6245	SM2011_a6245	-2.25231	1.23074e-06	SM2011_a6245	SM2011_a6245	-0.877493	0.0123368	SM2011_a6245	SM2011_a6245
sense	CDS	-	0.746747	0.00489247	SM2011_a6250	SM2011_a6250	-1.03455	3.4994e-05	SM2011_a6250	SM2011_a6250	-0.287799	0.264286	SM2011_a6250	SM2011_a6250
sense	CDS	-	0.88826	6.81642e-07	SM2011_a6262	SM2011_a6262	-0.839897	3.00457e-06	SM2011_a6262	SM2011_a6262	0.048363	0.841994	SM2011_a6262	SM2011_a6262
sense	ncRNA	+	1.91504	0.000324847	SM2011_a6267	SM2011_a6267	-1.18062	0.045225	SM2011_a6267	SM2011_a6267	0.734422	0.0871344	SM2011_a6267	SM2011_a6267
sense	ncRNA	-	1.45829	0.0297149	SM2011_a6275	SM2011_a6275	-1.33034	0.0514251	SM2011_a6275	SM2011_a6275	0.12795	0.860269	SM2011_a6275	SM2011_a6275
sense	ncRNA	+	1.20619	0.0416416	SM2011_a6281	SM2011_a6281	-0.584727	0.403228	SM2011_a6281	SM2011_a6281	0.621461	0.280846	SM2011_a6281	SM2011_a6281
sense	ncRNA	+	1.13082	0.000270147	SM2011_a6285	SM2011_a6285	-0.928608	0.00377448	SM2011_a6285	SM2011_a6285	0.20221	0.55017	SM2011_a6285	SM2011_a6285
sense	ncRNA	+	0.599477	0.0437947	SM2011_a6289	SM2011_a6289	-0.708423	0.0135662	SM2011_a6289	SM2011_a6289	-0.108945	0.757776	SM2011_a6289	SM2011_a6289
sense	ncRNA	-	0.908893	0.00018015	SM2011_a6290	SM2011_a6290	-0.433881	0.119704	SM2011_a6290	SM2011_a6290	0.475011	0.0376491	SM2011_a6290	SM2011_a6290
sense	ncRNA	-	1.03415	0.00168605	SM2011_a6291	SM2011_a6291	-1.86307	4.19521e-10	SM2011_a6291	SM2011_a6291	-0.828921	0.000690366	SM2011_a6291	SM2011_a6291
sense	ncRNA	-	1.53842	0.00106217	SM2011_a6296	SM2011_a6296	-0.95793	0.0656234	SM2011_a6296	SM2011_a6296	0.580495	0.157653	SM2011_a6296	SM2011_a6296
sense	ncRNA	+	0.711169	0.000393242	SM2011_a6311	SM2011_a6311	-1.81354	9.54257e-25	SM2011_a6311	SM2011_a6311	-1.10238	9.35513e-15	SM2011_a6311	SM2011_a6311
sense	ncRNA	+	0.854172	0.0255463	SM2011_a6323	SM2011_a6323	-0.396887	0.38018	SM2011_a6323	SM2011_a6323	0.457284	0.228239	SM2011_a6323	SM2011_a6323
sense	CDS	-	0.812226	1.03673e-05	SM2011_a6326	SM2011_a6326	-0.768966	3.22653e-05	SM2011_a6326	SM2011_a6326	0.0432598	0.865398	SM2011_a6326	SM2011_a6326
sense	ncRNA	+	1.06943	0.00303762	SM2011_a6327	SM2011_a6327	-1.05002	0.00359478	SM2011_a6327	SM2011_a6327	0.0194093	0.967893	SM2011_a6327	SM2011_a6327
sense	ncRNA	+	0.747691	0.0135725	SM2011_a6332	SM2011_a6332	-0.365087	0.301049	SM2011_a6332	SM2011_a6332	0.382605	0.202135	SM2011_a6332	SM2011_a6332
sense	ncRNA	+	0.743624	0.00284681	SM2011_a6333	SM2011_a6333	-0.733127	0.00324434	SM2011_a6333	SM2011_a6333	0.010497	0.975986	SM2011_a6333	SM2011_a6333
sense	ncRNA	+	1.81721	0.0053342	SM2011_a6334	SM2011_a6334	-0.713095	0.381326	SM2011_a6334	SM2011_a6334	1.10411	0.0437269	SM2011_a6334	SM2011_a6334
sense	CDS	-	-1.85881	7.25802e-13	SM2011_a6347	SM2011_a6347	1.61143	2.06744e-10	SM2011_a6347	SM2011_a6347	-0.247381	0.541131	SM2011_a6347	SM2011_a6347
sense	CDS	+	1.23582	3.8281e-07	SM2011_a6349	SM2011_a6349	-0.363319	0.234139	SM2011_a6349	SM2011_a6349	0.872506	5.66299e-05	SM2011_a6349	SM2011_a6349
sense	ncRNA	+	0.963127	0.0212394	SM2011_a6352	SM2011_a6352	-0.830713	0.0535288	SM2011_a6352	SM2011_a6352	0.132414	0.792359	SM2011_a6352	SM2011_a6352
sense	ncRNA	-	1.47684	8.01295e-30	SM2011_a6353	SM2011_a6353	-1.67761	8.23591e-39	SM2011_a6353	SM2011_a6353	-0.200768	0.110626	SM2011_a6353	SM2011_a6353
sense	ncRNA	-	1.78186	0.0287329	SM2011_a6359	SM2011_a6359	-1.33981	0.124227	SM2011_a6359	SM2011_a6359	0.442047	0.533226	SM2011_a6359	SM2011_a6359
sense	CDS	+	1.15044	0.0353601	SM2011_a6360	SM2011_a6360	-1.20444	0.0254907	SM2011_a6360	SM2011_a6360	-0.0540015	0.93262	SM2011_a6360	SM2011_a6360
sense	ncRNA	+	1.5778	1.21581e-17	SM2011_a6367	SM2011_a6367	-1.12417	4.53968e-09	SM2011_a6367	SM2011_a6367	0.453626	0.00566391	SM2011_a6367	SM2011_a6367
sense	ncRNA	+	0.803925	4.96304e-08	SM2011_a6373	SM2011_a6373	-0.493746	0.00167075	SM2011_a6373	SM2011_a6373	0.31018	0.0356846	SM2011_a6373	SM2011_a6373
sense	ncRNA	-	0.945469	0.0360436	SM2011_a6377	SM2011_a6377	-1.91592	1.15108e-06	SM2011_a6377	SM2011_a6377	-0.970448	0.00372291	SM2011_a6377	SM2011_a6377
sense	ncRNA	+	0.817237	0.00234208	SM2011_a6383	SM2011_a6383	-1.31129	1.26139e-07	SM2011_a6383	SM2011_a6383	-0.494052	0.0294393	SM2011_a6383	SM2011_a6383
sense	ncRNA	-	0.733033	0.000222422	SM2011_a6391	SM2011_a6391	-0.926302	1.2781e-06	SM2011_a6391	SM2011_a6391	-0.193269	0.348975	SM2011_a6391	SM2011_a6391
sense	ncRNA	+	0.59768	0.0352823	SM2011_a6398	SM2011_a6398	-0.565312	0.0484679	SM2011_a6398	SM2011_a6398	0.0323674	0.9314	SM2011_a6398	SM2011_a6398
sense	ncRNA	-	1.2326	0.00275662	SM2011_a6399	SM2011_a6399	-1.28229	0.00162873	SM2011_a6399	SM2011_a6399	-0.0496914	0.920932	SM2011_a6399	SM2011_a6399
sense	ncRNA	+	1.38453	0.000388743	SM2011_a6402	SM2011_a6402	-1.78601	1.54299e-06	SM2011_a6402	SM2011_a6402	-0.401482	0.228239	SM2011_a6402	SM2011_a6402
sense	CDS	+	-0.87617	0.0318322	SM2011_a6412	SM2011_a6412	0.212228	0.660469	SM2011_a6412	SM2011_a6412	-0.663942	0.120705	SM2011_a6412	SM2011_a6412
sense	ncRNA	+	1.0233	0.000930139	SM2011_a6414	SM2011_a6414	-1.13	0.000187668	SM2011_a6414	SM2011_a6414	-0.106705	0.762735	SM2011_a6414	SM2011_a6414
sense	ncRNA	+	0.961728	0.036537	SM2011_a6423	SM2011_a6423	-1.00068	0.027617	SM2011_a6423	SM2011_a6423	-0.0389549	0.945758	SM2011_a6423	SM2011_a6423
sense	ncRNA	+	0.496033	6.99576e-11	SM2011_a6444	SM2011_a6444	-1.38631	1.61281e-82	SM2011_a6444	SM2011_a6444	-0.890276	1.04431e-37	SM2011_a6444	SM2011_a6444
sense	ncRNA	-	1.16777	0.0052263	SM2011_a6462	SM2011_a6462	-1.29817	0.00144869	SM2011_a6462	SM2011_a6462	-0.130392	0.782862	SM2011_a6462	SM2011_a6462
sense	ncRNA	-	0.611401	0.000963936	SM2011_a6470	SM2011_a6470	-0.763126	1.96887e-05	SM2011_a6470	SM2011_a6470	-0.151725	0.484339	SM2011_a6470	SM2011_a6470
sense	ncRNA	-	1.37995	0.0143834	SM2011_a6471	SM2011_a6471	-0.439453	0.551728	SM2011_a6471	SM2011_a6471	0.940494	0.0609679	SM2011_a6471	SM2011_a6471
sense	ncRNA	-	0.57812	0.00355456	SM2011_a6473	SM2011_a6473	0.0240863	0.937027	SM2011_a6473	SM2011_a6473	0.602207	0.000982434	SM2011_a6473	SM2011_a6473
sense	ncRNA	-	0.634099	0.00166703	SM2011_a6478	SM2011_a6478	-0.895817	2.64371e-06	SM2011_a6478	SM2011_a6478	-0.261717	0.191304	SM2011_a6478	SM2011_a6478
sense	ncRNA	-	1.04177	6.59973e-06	SM2011_a6486	SM2011_a6486	-0.427381	0.117056	SM2011_a6486	SM2011_a6486	0.614389	0.00279081	SM2011_a6486	SM2011_a6486
sense	ncRNA	+	1.07355	1.00892e-07	SM2011_a6488	SM2011_a6488	-0.756962	0.000348992	SM2011_a6488	SM2011_a6488	0.316586	0.114733	SM2011_a6488	SM2011_a6488
sense	ncRNA	+	1.07881	0.0295812	SM2011_a6491	SM2011_a6491	-1.01407	0.0428117	SM2011_a6491	SM2011_a6491	0.0647393	0.914878	SM2011_a6491	SM2011_a6491
sense	ncRNA	-	1.76422	3.16808e-09	SM2011_a6503	SM2011_a6503	-0.229186	0.607975	SM2011_a6503	SM2011_a6503	1.53503	1.5536e-09	SM2011_a6503	SM2011_a6503
sense	ncRNA	+	1.19979	3.91228e-09	SM2011_a6505	SM2011_a6505	-0.495262	0.0362792	SM2011_a6505	SM2011_a6505	0.704532	5.20796e-05	SM2011_a6505	SM2011_a6505
sense	ncRNA	+	0.657422	2.73038e-05	SM2011_a6506	SM2011_a6506	0.929851	8.10541e-10	SM2011_a6506	SM2011_a6506	1.58727	7.8171e-27	SM2011_a6506	SM2011_a6506
sense	ncRNA	+	0.988575	0.00282913	SM2011_a6508	SM2011_a6508	-1.02135	0.00183993	SM2011_a6508	SM2011_a6508	-0.0327769	0.938325	SM2011_a6508	SM2011_a6508
sense	ncRNA	+	0.563014	0.00221242	SM2011_a6511	SM2011_a6511	0.0707049	0.790582	SM2011_a6511	SM2011_a6511	0.633719	0.0002094	SM2011_a6511	SM2011_a6511
sense	ncRNA	+	0.806324	0.00834436	SM2011_a6512	SM2011_a6512	-0.744022	0.0161674	SM2011_a6512	SM2011_a6512	0.062302	0.87488	SM2011_a6512	SM2011_a6512
sense	ncRNA	+	0.912946	1.41539e-06	SM2011_a6516	SM2011_a6516	-1.97361	5.20964e-30	SM2011_a6516	SM2011_a6516	-1.06066	2.71495e-13	SM2011_a6516	SM2011_a6516
sense	ncRNA	-	1.3937	0.00664581	SM2011_a6520	SM2011_a6520	-1.26475	0.0154405	SM2011_a6520	SM2011_a6520	0.128949	0.819054	SM2011_a6520	SM2011_a6520
sense	ncRNA	+	0.611199	4.3132e-08	SM2011_a6525	SM2011_a6525	-0.937578	2.14788e-18	SM2011_a6525	SM2011_a6525	-0.32638	0.00247746	SM2011_a6525	SM2011_a6525
sense	ncRNA	-	0.896567	0.0342993	SM2011_a6528	SM2011_a6528	-1.33902	0.000584395	SM2011_a6528	SM2011_a6528	-0.442449	0.245643	SM2011_a6528	SM2011_a6528
sense	ncRNA	+	1.12904	0.000126029	SM2011_a6531	SM2011_a6531	-0.212603	0.603311	SM2011_a6531	SM2011_a6531	0.916435	0.00065029	SM2011_a6531	SM2011_a6531
sense	CDS	-	-0.360894	0.0164616	SM2011_a6536	SM2011_a6536	-0.287125	0.0505606	SM2011_a6536	SM2011_a6536	-0.648019	4.61469e-07	SM2011_a6536	SM2011_a6536
sense	CDS	+	0.47741	5.22079e-06	SM2011_a6537	SM2011_a6537	-0.506854	1.05262e-06	SM2011_a6537	SM2011_a6537	-0.0294434	0.844896	SM2011_a6537	SM2011_a6537
sense	ncRNA	+	0.913428	0.000568091	SM2011_a6540	SM2011_a6540	-1.13064	9.29856e-06	SM2011_a6540	SM2011_a6540	-0.21721	0.421857	SM2011_a6540	SM2011_a6540
sense	ncRNA	+	0.987587	7.30439e-09	SM2011_a6541	SM2011_a6541	-1.51093	1.3298e-20	SM2011_a6541	SM2011_a6541	-0.523342	0.000208434	SM2011_a6541	SM2011_a6541
sense	ncRNA	-	0.354913	0.0470782	SM2011_a6543	SM2011_a6543	-0.971795	2.33037e-10	SM2011_a6543	SM2011_a6543	-0.616882	9.19093e-06	SM2011_a6543	SM2011_a6543
sense	ncRNA	-	1.15675	0.022621	SM2011_a6547	SM2011_a6547	-0.619584	0.289504	SM2011_a6547	SM2011_a6547	0.537163	0.275047	SM2011_a6547	SM2011_a6547
sense	ncRNA	-	0.818571	0.000673265	SM2011_a6552	SM2011_a6552	-1.2955	6.41491e-09	SM2011_a6552	SM2011_a6552	-0.476928	0.0135555	SM2011_a6552	SM2011_a6552
sense	ncRNA	-	0.86405	0.0065451	SM2011_a6560	SM2011_a6560	-1.72282	8.36176e-10	SM2011_a6560	SM2011_a6560	-0.858766	9.31361e-05	SM2011_a6560	SM2011_a6560
sense	ncRNA	-	0.539114	0.01579	SM2011_a6564	SM2011_a6564	-0.787171	0.000162365	SM2011_a6564	SM2011_a6564	-0.248058	0.261464	SM2011_a6564	SM2011_a6564
sense	ncRNA	-	0.220197	0.040186	SM2011_a6570	SM2011_a6570	0.719726	2.70029e-14	SM2011_a6570	SM2011_a6570	0.939923	1.15846e-23	SM2011_a6570	SM2011_a6570
sense	ncRNA	+	1.03002	1.32358e-43	SM2011_a6572	SM2011_a6572	-2.38275	3.23421e-235	SM2011_a6572	SM2011_a6572	-1.35273	2.76203e-81	SM2011_a6572	SM2011_a6572
sense	ncRNA	+	1.35037	0.0451726	SM2011_a6581	SM2011_a6581	-1.73691	0.00604865	SM2011_a6581	SM2011_a6581	-0.386541	0.508236	SM2011_a6581	SM2011_a6581
sense	ncRNA	-	0.769415	0.000689233	SM2011_a6582	SM2011_a6582	-1.72532	1.6647e-17	SM2011_a6582	SM2011_a6582	-0.955906	2.54466e-08	SM2011_a6582	SM2011_a6582
sense	ncRNA	+	0.525742	1.72317e-07	SM2011_a6585	SM2011_a6585	-1.56273	2.2076e-63	SM2011_a6585	SM2011_a6585	-1.03699	3.18119e-33	SM2011_a6585	SM2011_a6585
sense	ncRNA	+	0.941324	0.000138728	SM2011_a7003	SM2011_a7003	-1.55601	1.05156e-11	SM2011_a7003	SM2011_a7003	-0.614683	0.00142805	SM2011_a7003	SM2011_a7003
sense	ncRNA	+	-1.34467	0.0429419	SM2011_a7006	SM2011_a7006	1.85122	0.00764624	SM2011_a7006	SM2011_a7006	0.506557	0.611987	SM2011_a7006	SM2011_a7006
sense	ncRNA	+	1.07539	2.16345e-10	SM2011_a7007	SM2011_a7007	-0.995179	5.79795e-09	SM2011_a7007	SM2011_a7007	0.0802063	0.695476	SM2011_a7007	SM2011_a7007
sense	ncRNA	-	0.9813	1.73531e-05	SM2011_a7008	SM2011_a7008	-0.83141	0.0003672	SM2011_a7008	SM2011_a7008	0.14989	0.581032	SM2011_a7008	SM2011_a7008
sense	ncRNA	+	0.878444	0.0159554	SM2011_a7017	SM2011_a7017	-0.886626	0.0144702	SM2011_a7017	SM2011_a7017	-0.00818175	0.987395	SM2011_a7017	SM2011_a7017
sense	ncRNA	-	0.81328	1.00262e-05	SM2011_a7019	SM2011_a7019	-0.2041	0.388114	SM2011_a7019	SM2011_a7019	0.60918	0.000366396	SM2011_a7019	SM2011_a7019
sense	ncRNA	-	1.30864	0.00517194	SM2011_a7022	SM2011_a7022	-1.26366	0.00700716	SM2011_a7022	SM2011_a7022	0.0449807	0.935617	SM2011_a7022	SM2011_a7022
sense	ncRNA	+	1.51815	1.18353e-16	SM2011_a7023	SM2011_a7023	-0.949516	1.0732e-06	SM2011_a7023	SM2011_a7023	0.56863	0.000197813	SM2011_a7023	SM2011_a7023
sense	ncRNA	+	0.712082	0.012901	SM2011_a7028	SM2011_a7028	-1.28809	6.4246e-07	SM2011_a7028	SM2011_a7028	-0.576007	0.0153583	SM2011_a7028	SM2011_a7028
sense	ncRNA	-	0.911091	0.000402661	SM2011_a7031	SM2011_a7031	-0.512674	0.0729277	SM2011_a7031	SM2011_a7031	0.398416	0.120042	SM2011_a7031	SM2011_a7031
sense	ncRNA	+	0.655123	0.0406961	SM2011_a7033	SM2011_a7033	-1.55417	1.40484e-08	SM2011_a7033	SM2011_a7033	-0.899052	0.000103178	SM2011_a7033	SM2011_a7033
sense	ncRNA	+	0.667507	2.89079e-05	SM2011_a7036	SM2011_a7036	-0.183122	0.361615	SM2011_a7036	SM2011_a7036	0.484385	0.00136448	SM2011_a7036	SM2011_a7036
sense	CDS	-	-0.999654	0.0254829	SM2011_b20015	SM2011_b20015	0.486562	0.298967	SM2011_b20015	SM2011_b20015	-0.513092	0.325679	SM2011_b20015	SM2011_b20015
sense	CDS	-	-1.12012	5.55301e-05	SM2011_b20017	SM2011_b20017	1.0242	0.000228987	SM2011_b20017	SM2011_b20017	-0.095913	0.83573	SM2011_b20017	SM2011_b20017
sense	CDS	-	-1.21085	2.92092e-13	SM2011_b20018	SM2011_b20018	1.03032	4.01742e-10	SM2011_b20018	SM2011_b20018	-0.180527	0.44809	SM2011_b20018	SM2011_b20018
sense	CDS	+	-0.928941	1.25726e-08	SM2011_b20021	SM2011_b20021	-0.19057	0.291264	SM2011_b20021	SM2011_b20021	-1.11951	8.51505e-14	SM2011_b20021	SM2011_b20021
sense	CDS	+	0.595377	0.0121003	SM2011_b20022	SM2011_b20022	-0.675616	0.00348695	SM2011_b20022	SM2011_b20022	-0.0802389	0.782862	SM2011_b20022	SM2011_b20022
sense	CDS	-	-0.537505	0.0271793	SM2011_b20032	SM2011_b20032	-0.141535	0.621827	SM2011_b20032	SM2011_b20032	-0.679041	0.00203339	SM2011_b20032	SM2011_b20032
sense	CDS	+	1.32139	0.0269692	SM2011_b20034	SM2011_b20034	-0.202781	0.815007	SM2011_b20034	SM2011_b20034	1.11861	0.0360292	SM2011_b20034	SM2011_b20034
sense	CDS	+	1.54451	3.46692e-06	SM2011_b20040	SM2011_b20040	-1.19506	0.000566229	SM2011_b20040	SM2011_b20040	0.349454	0.273805	SM2011_b20040	SM2011_b20040
sense	CDS	+	-1.14082	0.00261428	SM2011_b20048	SM2011_b20048	0.852447	0.0250208	SM2011_b20048	SM2011_b20048	-0.288376	0.58346	SM2011_b20048	SM2011_b20048
sense	CDS	+	-0.640074	0.00161545	SM2011_b20055	SM2011_b20055	1.03166	3.66488e-07	SM2011_b20055	SM2011_b20055	0.391588	0.101788	SM2011_b20055	SM2011_b20055
sense	CDS	+	-0.311752	0.0105096	SM2011_b20059	SM2011_b20059	0.227751	0.0723065	SM2011_b20059	SM2011_b20059	-0.0840017	0.593906	SM2011_b20059	SM2011_b20059
sense	CDS	+	-0.556867	1.49563e-08	SM2011_b20069	SM2011_b20069	0.473799	1.66602e-06	SM2011_b20069	SM2011_b20069	-0.0830678	0.544714	SM2011_b20069	SM2011_b20069
sense	CDS	-	0.531838	0.0122133	SM2011_b20070	SM2011_b20070	-0.382663	0.089891	SM2011_b20070	SM2011_b20070	0.149175	0.543881	SM2011_b20070	SM2011_b20070
sense	CDS	-	-0.581413	0.0278361	SM2011_b20072	SM2011_b20072	-2.12326	2.9375e-28	SM2011_b20072	SM2011_b20072	-2.70467	5.51374e-48	SM2011_b20072	SM2011_b20072
sense	CDS	+	0.885256	0.00384478	SM2011_b20080	SM2011_b20080	-0.639542	0.0499583	SM2011_b20080	SM2011_b20080	0.245713	0.449992	SM2011_b20080	SM2011_b20080
sense	CDS	+	1.03099	9.34175e-05	SM2011_b20100	SM2011_b20100	-0.5481	0.0653263	SM2011_b20100	SM2011_b20100	0.482887	0.0491677	SM2011_b20100	SM2011_b20100
sense	CDS	+	0.516207	0.0166113	SM2011_b20101	SM2011_b20101	-0.543192	0.0107079	SM2011_b20101	SM2011_b20101	-0.026985	0.926999	SM2011_b20101	SM2011_b20101
sense	CDS	+	-0.411911	0.0459255	SM2011_b20106	SM2011_b20106	0.1989	0.386682	SM2011_b20106	SM2011_b20106	-0.213011	0.362391	SM2011_b20106	SM2011_b20106
sense	CDS	+	-1.26468	0.000422699	SM2011_b20107	SM2011_b20107	0.714885	0.0467894	SM2011_b20107	SM2011_b20107	-0.549792	0.20479	SM2011_b20107	SM2011_b20107
sense	CDS	+	-0.858128	0.00211332	SM2011_b20108	SM2011_b20108	-0.205251	0.516533	SM2011_b20108	SM2011_b20108	-1.06338	2.5335e-05	SM2011_b20108	SM2011_b20108
sense	CDS	-	0.958604	0.00308285	SM2011_b20113	SM2011_b20113	-0.381319	0.334745	SM2011_b20113	SM2011_b20113	0.577285	0.0524359	SM2011_b20113	SM2011_b20113
sense	CDS	+	-1.17122	0.00473946	SM2011_b20129	SM2011_b20129	1.33266	0.00152034	SM2011_b20129	SM2011_b20129	0.161436	0.81216	SM2011_b20129	SM2011_b20129
sense	CDS	+	-1.45805	0.0183267	SM2011_b20130	SM2011_b20130	1.12461	0.0650745	SM2011_b20130	SM2011_b20130	-0.333435	0.71756	SM2011_b20130	SM2011_b20130
sense	CDS	+	-1.08436	0.00421334	SM2011_b20132	SM2011_b20132	1.26451	0.000969917	SM2011_b20132	SM2011_b20132	0.180155	0.764762	SM2011_b20132	SM2011_b20132
sense	CDS	-	0.965581	0.0455999	SM2011_b20141	SM2011_b20141	-0.700093	0.175832	SM2011_b20141	SM2011_b20141	0.265488	0.625129	SM2011_b20141	SM2011_b20141
sense	CDS	-	1.36126	0.00675425	SM2011_b20143	SM2011_b20143	-0.552069	0.368861	SM2011_b20143	SM2011_b20143	0.809196	0.0818208	SM2011_b20143	SM2011_b20143
sense	CDS	+	0.696898	0.00218495	SM2011_b20145	SM2011_b20145	-0.502339	0.0364802	SM2011_b20145	SM2011_b20145	0.194559	0.453301	SM2011_b20145	SM2011_b20145
sense	CDS	-	0.863529	0.000255256	SM2011_b20148	SM2011_b20148	-0.366668	0.17948	SM2011_b20148	SM2011_b20148	0.496861	0.0381404	SM2011_b20148	SM2011_b20148
sense	CDS	-	0.944665	1.32863e-11	SM2011_b20149	SM2011_b20149	-0.598341	4.61776e-05	SM2011_b20149	SM2011_b20149	0.346324	0.0122121	SM2011_b20149	SM2011_b20149
sense	CDS	+	-3.01598	7.57115e-51	SM2011_b20150	SM2011_b20150	2.58861	5.01803e-42	SM2011_b20150	SM2011_b20150	-0.427379	0.137666	SM2011_b20150	SM2011_b20150
sense	CDS	+	-1.23047	0.016716	SM2011_b20151	SM2011_b20151	1.22648	0.0172635	SM2011_b20151	SM2011_b20151	-0.00399265	0.996952	SM2011_b20151	SM2011_b20151
sense	CDS	+	-2.10627	1.66693e-10	SM2011_b20155	SM2011_b20155	1.64658	1.68529e-07	SM2011_b20155	SM2011_b20155	-0.459681	0.329439	SM2011_b20155	SM2011_b20155
sense	CDS	+	-1.74633	0.0477106	SM2011_b20156	SM2011_b20156	-0.0392532	0.969247	SM2011_b20156	SM2011_b20156	-1.78558	0.0378632	SM2011_b20156	SM2011_b20156
sense	CDS	+	1.24879	0.012901	SM2011_b20160	SM2011_b20160	-1.0569	0.0420092	SM2011_b20160	SM2011_b20160	0.191882	0.726147	SM2011_b20160	SM2011_b20160
sense	CDS	+	4.56293	7.54847e-22	SM2011_b20165	SM2011_b20165	-5.02108	1.2236e-26	SM2011_b20165	SM2011_b20165	-0.458146	0.0157077	SM2011_b20165	SM2011_b20165
sense	CDS	+	1.74772	0.0208812	SM2011_b20166	SM2011_b20166	-2.5226	0.000301409	SM2011_b20166	SM2011_b20166	-0.77488	0.179978	SM2011_b20166	SM2011_b20166
sense	CDS	-	1.12024	3.41629e-09	SM2011_b20167	SM2011_b20167	-1.5712	5.56541e-18	SM2011_b20167	SM2011_b20167	-0.450959	0.00595819	SM2011_b20167	SM2011_b20167
sense	CDS	+	1.2096	1.43987e-05	SM2011_b20168	SM2011_b20168	-1.35697	6.7378e-07	SM2011_b20168	SM2011_b20168	-0.147371	0.63025	SM2011_b20168	SM2011_b20168
sense	CDS	-	1.57072	2.0758e-12	SM2011_b20169	SM2011_b20169	-2.2945	7.2896e-27	SM2011_b20169	SM2011_b20169	-0.723776	1.4256e-05	SM2011_b20169	SM2011_b20169
sense	CDS	+	1.54577	8.88722e-41	SM2011_b20170	SM2011_b20170	-1.83583	3.33116e-58	SM2011_b20170	SM2011_b20170	-0.290065	0.00381461	SM2011_b20170	SM2011_b20170
sense	CDS	+	4.76305	1.19764e-17	SM2011_b20171	SM2011_b20171	-5.53187	6.51832e-24	SM2011_b20171	SM2011_b20171	-0.768823	7.00921e-05	SM2011_b20171	SM2011_b20171
sense	CDS	+	5.07042	2.1684e-27	SM2011_b20172	SM2011_b20172	-5.78544	7.50357e-36	SM2011_b20172	SM2011_b20172	-0.715016	2.57466e-06	SM2011_b20172	SM2011_b20172
sense	CDS	+	1.50919	1.58202e-19	SM2011_b20173	SM2011_b20173	-2.35197	7.00529e-49	SM2011_b20173	SM2011_b20173	-0.842782	7.87179e-12	SM2011_b20173	SM2011_b20173
sense	CDS	+	1.51529	0.00225369	SM2011_b20174	SM2011_b20174	-2.5941	8.82484e-09	SM2011_b20174	SM2011_b20174	-1.0788	0.00162599	SM2011_b20174	SM2011_b20174
sense	CDS	+	1.05875	0.00183983	SM2011_b20175	SM2011_b20175	-1.52116	1.75574e-06	SM2011_b20175	SM2011_b20175	-0.462402	0.120657	SM2011_b20175	SM2011_b20175
sense	CDS	+	1.78447	0.00683086	SM2011_b20176	SM2011_b20176	-2.41806	9.16646e-05	SM2011_b20176	SM2011_b20176	-0.633592	0.221686	SM2011_b20176	SM2011_b20176
sense	CDS	-	3.80569	4.30382e-18	SM2011_b20177	SM2011_b20177	-4.13722	1.51252e-21	SM2011_b20177	SM2011_b20177	-0.33153	0.180568	SM2011_b20177	SM2011_b20177
sense	CDS	+	5.97485	8.39283e-90	SM2011_b20178	SM2011_b20178	-6.35267	9.25233e-102	SM2011_b20178	SM2011_b20178	-0.377819	2.50739e-05	SM2011_b20178	SM2011_b20178
sense	CDS	+	1.74976	0.000433554	SM2011_b20185	SM2011_b20185	-1.91536	8.20286e-05	SM2011_b20185	SM2011_b20185	-0.1656	0.734278	SM2011_b20185	SM2011_b20185
sense	CDS	-	1.62037	0.00794269	SM2011_b20243	SM2011_b20243	-0.131829	0.888605	SM2011_b20243	SM2011_b20243	1.48854	0.00598965	SM2011_b20243	SM2011_b20243
sense	CDS	+	-1.64977	2.11974e-20	SM2011_b20259	SM2011_b20259	1.32658	3.41572e-14	SM2011_b20259	SM2011_b20259	-0.323187	0.171312	SM2011_b20259	SM2011_b20259
sense	CDS	+	-0.726146	2.71859e-14	SM2011_b20262	SM2011_b20262	0.966705	9.77527e-24	SM2011_b20262	SM2011_b20262	0.240559	0.0334012	SM2011_b20262	SM2011_b20262
sense	CDS	+	-0.686723	9.20867e-06	SM2011_b20268	SM2011_b20268	0.628234	5.21037e-05	SM2011_b20268	SM2011_b20268	-0.0584888	0.811329	SM2011_b20268	SM2011_b20268
sense	CDS	+	-0.890762	1.38383e-07	SM2011_b20269	SM2011_b20269	0.492342	0.00438743	SM2011_b20269	SM2011_b20269	-0.39842	0.0348559	SM2011_b20269	SM2011_b20269
sense	CDS	+	-1.18575	6.3491e-10	SM2011_b20270	SM2011_b20270	0.577986	0.00274932	SM2011_b20270	SM2011_b20270	-0.607759	0.00330897	SM2011_b20270	SM2011_b20270
sense	CDS	+	-0.509303	0.00481631	SM2011_b20271	SM2011_b20271	0.25516	0.195672	SM2011_b20271	SM2011_b20271	-0.254143	0.217843	SM2011_b20271	SM2011_b20271
sense	CDS	-	1.69483	7.62698e-25	SM2011_b20273	SM2011_b20273	-0.114844	0.658207	SM2011_b20273	SM2011_b20273	1.57999	6.83827e-28	SM2011_b20273	SM2011_b20273
sense	CDS	+	-0.543059	0.0379037	SM2011_b20276	SM2011_b20276	1.34711	3.67872e-07	SM2011_b20276	SM2011_b20276	0.804049	0.00429077	SM2011_b20276	SM2011_b20276
sense	CDS	+	-0.686617	0.0110978	SM2011_b20277	SM2011_b20277	0.919971	0.000623462	SM2011_b20277	SM2011_b20277	0.233354	0.51865	SM2011_b20277	SM2011_b20277
sense	CDS	-	-1.42252	9.79742e-07	SM2011_b20280	SM2011_b20280	0.915717	0.00125323	SM2011_b20280	SM2011_b20280	-0.506806	0.160963	SM2011_b20280	SM2011_b20280
sense	CDS	-	-1.52083	6.09684e-08	SM2011_b20281	SM2011_b20281	1.01727	0.000189167	SM2011_b20281	SM2011_b20281	-0.50356	0.154708	SM2011_b20281	SM2011_b20281
sense	CDS	-	-1.23148	0.000656801	SM2011_b20282	SM2011_b20282	1.08649	0.00257759	SM2011_b20282	SM2011_b20282	-0.144983	0.803521	SM2011_b20282	SM2011_b20282
sense	CDS	-	-1.06033	6.71801e-05	SM2011_b20283	SM2011_b20283	0.709596	0.00811519	SM2011_b20283	SM2011_b20283	-0.350733	0.298917	SM2011_b20283	SM2011_b20283
sense	CDS	-	-1.54687	6.61959e-13	SM2011_b20284	SM2011_b20284	1.2597	2.45475e-09	SM2011_b20284	SM2011_b20284	-0.287178	0.343046	SM2011_b20284	SM2011_b20284
sense	CDS	+	-0.850731	8.54268e-06	SM2011_b20286	SM2011_b20286	0.922341	1.48723e-06	SM2011_b20286	SM2011_b20286	0.0716099	0.818401	SM2011_b20286	SM2011_b20286
sense	CDS	-	-2.31596	1.67996e-18	SM2011_b20289	SM2011_b20289	1.21136	2.10878e-07	SM2011_b20289	SM2011_b20289	-1.1046	0.000166266	SM2011_b20289	SM2011_b20289
sense	CDS	+	-0.788546	0.00318714	SM2011_b20290	SM2011_b20290	0.525531	0.0561349	SM2011_b20290	SM2011_b20290	-0.263016	0.437968	SM2011_b20290	SM2011_b20290
sense	CDS	-	-0.440269	0.00167069	SM2011_b20291	SM2011_b20291	-0.873039	3.81992e-13	SM2011_b20291	SM2011_b20291	-1.31331	1.91754e-30	SM2011_b20291	SM2011_b20291
sense	CDS	-	-0.693448	6.51672e-12	SM2011_b20292	SM2011_b20292	-0.288839	0.00480584	SM2011_b20292	SM2011_b20292	-0.982288	9.44692e-26	SM2011_b20292	SM2011_b20292
sense	CDS	+	1.32067	0.0418946	SM2011_b20298	SM2011_b20298	-1.38149	0.0308382	SM2011_b20298	SM2011_b20298	-0.0608212	0.93391	SM2011_b20298	SM2011_b20298
sense	CDS	-	-1.10294	0.0293529	SM2011_b20301	SM2011_b20301	0.471195	0.380335	SM2011_b20301	SM2011_b20301	-0.631743	0.277012	SM2011_b20301	SM2011_b20301
sense	CDS	+	-0.820884	2.39109e-08	SM2011_b20303	SM2011_b20303	1.87904	1.0991e-31	SM2011_b20303	SM2011_b20303	1.05815	2.34916e-10	SM2011_b20303	SM2011_b20303
sense	CDS	-	-0.890411	0.000696653	SM2011_b20307	SM2011_b20307	0.494677	0.0681959	SM2011_b20307	SM2011_b20307	-0.395735	0.199012	SM2011_b20307	SM2011_b20307
sense	CDS	-	-0.722174	8.81422e-10	SM2011_b20312	SM2011_b20312	0.585849	7.48289e-07	SM2011_b20312	SM2011_b20312	-0.136325	0.386504	SM2011_b20312	SM2011_b20312
sense	CDS	-	-2.36691	5.06616e-24	SM2011_b20313	SM2011_b20313	1.50279	8.7806e-13	SM2011_b20313	SM2011_b20313	-0.864123	0.00162841	SM2011_b20313	SM2011_b20313
sense	CDS	-	-1.97348	4.76641e-44	SM2011_b20314	SM2011_b20314	0.947432	1.3663e-13	SM2011_b20314	SM2011_b20314	-1.02605	6.39487e-12	SM2011_b20314	SM2011_b20314
sense	CDS	+	-1.38611	7.12746e-30	SM2011_b20315	SM2011_b20315	0.269999	0.0309682	SM2011_b20315	SM2011_b20315	-1.11611	1.23384e-20	SM2011_b20315	SM2011_b20315
sense	CDS	+	-2.35723	3.30399e-53	SM2011_b20316	SM2011_b20316	0.975234	9.99428e-14	SM2011_b20316	SM2011_b20316	-1.382	5.04862e-18	SM2011_b20316	SM2011_b20316
sense	CDS	+	-1.96645	1.61388e-44	SM2011_b20317	SM2011_b20317	0.845716	1.95725e-11	SM2011_b20317	SM2011_b20317	-1.12073	1.55051e-14	SM2011_b20317	SM2011_b20317
sense	CDS	+	-1.43646	6.55856e-19	SM2011_b20318	SM2011_b20318	0.334116	0.0390205	SM2011_b20318	SM2011_b20318	-1.10235	5.52474e-12	SM2011_b20318	SM2011_b20318
sense	CDS	-	1.21059	0.0478101	SM2011_b20320	SM2011_b20320	-1.17868	0.0546589	SM2011_b20320	SM2011_b20320	0.0319155	0.967893	SM2011_b20320	SM2011_b20320
sense	CDS	-	0.674859	0.0202158	SM2011_b20321	SM2011_b20321	-0.533687	0.079299	SM2011_b20321	SM2011_b20321	0.141173	0.68108	SM2011_b20321	SM2011_b20321
sense	CDS	-	2.48233	9.45508e-10	SM2011_b20322	SM2011_b20322	-1.05896	0.0251166	SM2011_b20322	SM2011_b20322	1.42337	2.77968e-06	SM2011_b20322	SM2011_b20322
sense	CDS	+	-0.6316	1.20956e-06	SM2011_b20335	SM2011_b20335	0.22617	0.112869	SM2011_b20335	SM2011_b20335	-0.40543	0.00221713	SM2011_b20335	SM2011_b20335
sense	CDS	+	-0.640765	0.00138227	SM2011_b20336	SM2011_b20336	0.191743	0.409715	SM2011_b20336	SM2011_b20336	-0.449021	0.0294393	SM2011_b20336	SM2011_b20336
sense	CDS	+	1.19843	0.0269465	SM2011_b20339	SM2011_b20339	-0.352682	0.6226	SM2011_b20339	SM2011_b20339	0.845747	0.08448	SM2011_b20339	SM2011_b20339
sense	CDS	-	0.336633	0.0187565	SM2011_b20345	SM2011_b20345	-0.421736	0.00218476	SM2011_b20345	SM2011_b20345	-0.0851039	0.614878	SM2011_b20345	SM2011_b20345
sense	CDS	-	0.719681	2.65838e-07	SM2011_b20346	SM2011_b20346	-0.30436	0.0569982	SM2011_b20346	SM2011_b20346	0.415321	0.00148612	SM2011_b20346	SM2011_b20346
sense	CDS	-	0.678069	1.85198e-14	SM2011_b20347	SM2011_b20347	-1.06526	1.9089e-35	SM2011_b20347	SM2011_b20347	-0.387195	3.58414e-06	SM2011_b20347	SM2011_b20347
sense	CDS	+	1.89859	1.40455e-19	SM2011_b20348	SM2011_b20348	-0.561932	0.0250243	SM2011_b20348	SM2011_b20348	1.33666	4.81509e-14	SM2011_b20348	SM2011_b20348
sense	CDS	+	0.664855	0.00271393	SM2011_b20354	SM2011_b20354	-0.262641	0.324076	SM2011_b20354	SM2011_b20354	0.402214	0.0604448	SM2011_b20354	SM2011_b20354
sense	CDS	+	0.624322	2.64506e-05	SM2011_b20359	SM2011_b20359	-0.201168	0.268843	SM2011_b20359	SM2011_b20359	0.423154	0.00216548	SM2011_b20359	SM2011_b20359
sense	CDS	-	0.354439	0.0194474	SM2011_b20361	SM2011_b20361	-0.434607	0.0029567	SM2011_b20361	SM2011_b20361	-0.0801689	0.662864	SM2011_b20361	SM2011_b20361
sense	CDS	-	1.11375	6.76864e-11	SM2011_b20364	SM2011_b20364	-0.71121	7.11221e-05	SM2011_b20364	SM2011_b20364	0.402536	0.01973	SM2011_b20364	SM2011_b20364
sense	CDS	+	0.613623	0.00730872	SM2011_b20366	SM2011_b20366	-0.390141	0.117623	SM2011_b20366	SM2011_b20366	0.223482	0.364967	SM2011_b20366	SM2011_b20366
sense	CDS	+	-1.43544	8.16541e-05	SM2011_b20370	SM2011_b20370	1.39219	0.000137602	SM2011_b20370	SM2011_b20370	-0.0432484	0.947844	SM2011_b20370	SM2011_b20370
sense	CDS	-	-1.2	1.36261e-10	SM2011_b20375	SM2011_b20375	0.744374	5.77155e-05	SM2011_b20375	SM2011_b20375	-0.455628	0.0348102	SM2011_b20375	SM2011_b20375
sense	CDS	-	-2.15384	0.0202158	SM2011_b20376	SM2011_b20376	1.54076	0.0775515	SM2011_b20376	SM2011_b20376	-0.613088	0.653372	SM2011_b20376	SM2011_b20376
sense	CDS	-	0.646256	0.0113137	SM2011_b20383	SM2011_b20383	-0.515164	0.0526602	SM2011_b20383	SM2011_b20383	0.131093	0.671965	SM2011_b20383	SM2011_b20383
sense	CDS	-	-1.85109	1.40893e-05	SM2011_b20384	SM2011_b20384	1.09755	0.00695134	SM2011_b20384	SM2011_b20384	-0.753533	0.154025	SM2011_b20384	SM2011_b20384
sense	CDS	-	-1.16729	0.00597158	SM2011_b20385	SM2011_b20385	0.626401	0.154597	SM2011_b20385	SM2011_b20385	-0.540889	0.290894	SM2011_b20385	SM2011_b20385
sense	CDS	-	-0.890783	0.0133763	SM2011_b20388	SM2011_b20388	0.336612	0.397313	SM2011_b20388	SM2011_b20388	-0.554171	0.160961	SM2011_b20388	SM2011_b20388
sense	CDS	+	0.763342	0.00614643	SM2011_b20394	SM2011_b20394	-0.326759	0.321092	SM2011_b20394	SM2011_b20394	0.436583	0.117734	SM2011_b20394	SM2011_b20394
sense	CDS	+	0.710803	0.0221742	SM2011_b20402	SM2011_b20402	1.58071	5.92339e-05	SM2011_b20402	SM2011_b20402	2.29152	2.93958e-11	SM2011_b20402	SM2011_b20402
sense	CDS	-	1.21283	6.60185e-25	SM2011_b20413	SM2011_b20413	-0.670941	7.48583e-08	SM2011_b20413	SM2011_b20413	0.541891	3.3903e-07	SM2011_b20413	SM2011_b20413
sense	CDS	-	1.01488	0.0238588	SM2011_b20414	SM2011_b20414	-0.00270357	0.996053	SM2011_b20414	SM2011_b20414	1.01218	0.0133081	SM2011_b20414	SM2011_b20414
sense	CDS	+	-0.724901	0.00118024	SM2011_b20441	SM2011_b20441	0.145077	0.59694	SM2011_b20441	SM2011_b20441	-0.579824	0.00938139	SM2011_b20441	SM2011_b20441
sense	CDS	+	-0.444352	0.0223124	SM2011_b20442	SM2011_b20442	-0.37959	0.0391225	SM2011_b20442	SM2011_b20442	-0.823941	4.61572e-07	SM2011_b20442	SM2011_b20442
sense	CDS	+	-0.457418	2.09666e-06	SM2011_b20447	SM2011_b20447	0.650163	1.35769e-11	SM2011_b20447	SM2011_b20447	0.192745	0.0857246	SM2011_b20447	SM2011_b20447
sense	CDS	+	-0.786386	4.75752e-09	SM2011_b20449	SM2011_b20449	0.297307	0.0364572	SM2011_b20449	SM2011_b20449	-0.489079	0.00034622	SM2011_b20449	SM2011_b20449
sense	CDS	+	-0.282268	0.0287794	SM2011_b20450	SM2011_b20450	-0.000571047	0.996778	SM2011_b20450	SM2011_b20450	-0.282839	0.0225189	SM2011_b20450	SM2011_b20450
sense	CDS	+	-0.64442	0.000198547	SM2011_b20451	SM2011_b20451	-0.329024	0.0547887	SM2011_b20451	SM2011_b20451	-0.973443	1.26003e-10	SM2011_b20451	SM2011_b20451
sense	CDS	+	-0.543498	0.00151783	SM2011_b20452	SM2011_b20452	0.0404592	0.861628	SM2011_b20452	SM2011_b20452	-0.503039	0.00218282	SM2011_b20452	SM2011_b20452
sense	CDS	+	0.604644	0.0110616	SM2011_b20454	SM2011_b20454	1.58155	9.47505e-08	SM2011_b20454	SM2011_b20454	2.1862	9.43226e-17	SM2011_b20454	SM2011_b20454
sense	CDS	+	-0.763196	0.000482206	SM2011_b20456	SM2011_b20456	0.888369	4.95402e-05	SM2011_b20456	SM2011_b20456	0.125173	0.703053	SM2011_b20456	SM2011_b20456
sense	CDS	-	-0.651348	3.15341e-05	SM2011_b20457	SM2011_b20457	-0.315682	0.0461171	SM2011_b20457	SM2011_b20457	-0.967029	5.95845e-12	SM2011_b20457	SM2011_b20457
sense	CDS	+	1.13227	0.00017125	SM2011_b20460	SM2011_b20460	-0.487488	0.174109	SM2011_b20460	SM2011_b20460	0.644786	0.0150337	SM2011_b20460	SM2011_b20460
sense	CDS	+	1.84854	0.0038067	SM2011_b20461	SM2011_b20461	-1.64507	0.0115045	SM2011_b20461	SM2011_b20461	0.20347	0.75698	SM2011_b20461	SM2011_b20461
sense	CDS	+	1.37734	5.32968e-08	SM2011_b20463	SM2011_b20463	-1.11963	1.69484e-05	SM2011_b20463	SM2011_b20463	0.257711	0.326197	SM2011_b20463	SM2011_b20463
sense	CDS	-	0.738061	0.00333201	SM2011_b20465	SM2011_b20465	-1.13916	1.03528e-06	SM2011_b20465	SM2011_b20465	-0.4011	0.0625273	SM2011_b20465	SM2011_b20465
sense	CDS	+	1.86118	9.14957e-14	SM2011_b20470	SM2011_b20470	-0.710891	0.0139283	SM2011_b20470	SM2011_b20470	1.15029	4.05292e-08	SM2011_b20470	SM2011_b20470
sense	CDS	-	1.49298	1.58352e-07	SM2011_b20473	SM2011_b20473	-0.832516	0.00785989	SM2011_b20473	SM2011_b20473	0.660467	0.00840106	SM2011_b20473	SM2011_b20473
sense	CDS	+	-0.709927	0.0250538	SM2011_b20482	SM2011_b20482	0.84476	0.00739537	SM2011_b20482	SM2011_b20482	0.134833	0.773927	SM2011_b20482	SM2011_b20482
sense	CDS	-	0.535936	0.0250836	SM2011_b20483	SM2011_b20483	-0.598806	0.0102749	SM2011_b20483	SM2011_b20483	-0.0628698	0.838388	SM2011_b20483	SM2011_b20483
sense	CDS	+	0.440665	0.00692918	SM2011_b20494	SM2011_b20494	-0.568444	0.000276101	SM2011_b20494	SM2011_b20494	-0.127779	0.485543	SM2011_b20494	SM2011_b20494
sense	CDS	+	0.634929	0.0209742	SM2011_b20495	SM2011_b20495	-0.42158	0.158012	SM2011_b20495	SM2011_b20495	0.213349	0.478829	SM2011_b20495	SM2011_b20495
sense	CDS	-	-2.1694	7.53989e-05	SM2011_b20503	SM2011_b20503	1.50469	0.00333645	SM2011_b20503	SM2011_b20503	-0.664707	0.382903	SM2011_b20503	SM2011_b20503
sense	CDS	-	-1.08431	6.55329e-09	SM2011_b20504	SM2011_b20504	0.809484	1.27056e-05	SM2011_b20504	SM2011_b20504	-0.274829	0.258662	SM2011_b20504	SM2011_b20504
sense	CDS	-	-0.576092	0.00330838	SM2011_b20508	SM2011_b20508	1.1455	7.17488e-09	SM2011_b20508	SM2011_b20508	0.569409	0.0081652	SM2011_b20508	SM2011_b20508
sense	CDS	-	0.436978	0.0369611	SM2011_b20514	SM2011_b20514	-0.0981551	0.721788	SM2011_b20514	SM2011_b20514	0.338823	0.0957487	SM2011_b20514	SM2011_b20514
sense	CDS	+	1.66611	3.92093e-05	SM2011_b20519	SM2011_b20519	-1.35952	0.00120621	SM2011_b20519	SM2011_b20519	0.306589	0.419458	SM2011_b20519	SM2011_b20519
sense	CDS	-	-0.531279	0.00844748	SM2011_b20537	SM2011_b20537	-1.17717	1.24111e-12	SM2011_b20537	SM2011_b20537	-1.70845	8.90489e-27	SM2011_b20537	SM2011_b20537
sense	CDS	-	-0.294303	0.0163119	SM2011_b20541	SM2011_b20541	1.0249	6.02274e-18	SM2011_b20541	SM2011_b20541	0.730595	5.06427e-10	SM2011_b20541	SM2011_b20541
sense	CDS	-	0.784947	0.00192438	SM2011_b20542	SM2011_b20542	-0.361553	0.219507	SM2011_b20542	SM2011_b20542	0.423394	0.0876717	SM2011_b20542	SM2011_b20542
sense	CDS	-	0.832471	2.6232e-24	SM2011_b20550	SM2011_b20550	-0.501743	4.1873e-09	SM2011_b20550	SM2011_b20550	0.330729	2.18324e-05	SM2011_b20550	SM2011_b20550
sense	CDS	-	-0.76386	2.28561e-08	SM2011_b20551	SM2011_b20551	0.948798	5.63751e-12	SM2011_b20551	SM2011_b20551	0.184938	0.312744	SM2011_b20551	SM2011_b20551
sense	CDS	-	1.20845	9.58915e-06	SM2011_b20571	SM2011_b20571	-0.402261	0.236941	SM2011_b20571	SM2011_b20571	0.806188	0.00068124	SM2011_b20571	SM2011_b20571
sense	CDS	+	0.852814	0.00283694	SM2011_b20574	SM2011_b20574	0.878393	0.0105984	SM2011_b20574	SM2011_b20574	1.73121	6.37233e-10	SM2011_b20574	SM2011_b20574
sense	CDS	-	0.388569	4.31084e-05	SM2011_b20600	SM2011_b20600	-0.57628	2.43763e-10	SM2011_b20600	SM2011_b20600	-0.187711	0.0568889	SM2011_b20600	SM2011_b20600
sense	CDS	-	1.41214	1.25346e-05	SM2011_b20604	SM2011_b20604	-0.56631	0.144635	SM2011_b20604	SM2011_b20604	0.84583	0.00212498	SM2011_b20604	SM2011_b20604
sense	CDS	-	-0.927904	0.0204902	SM2011_b20606	SM2011_b20606	0.774732	0.0554653	SM2011_b20606	SM2011_b20606	-0.153171	0.797361	SM2011_b20606	SM2011_b20606
sense	CDS	-	-1.26261	0.00983586	SM2011_b20607	SM2011_b20607	1.74234	0.000572392	SM2011_b20607	SM2011_b20607	0.479725	0.498295	SM2011_b20607	SM2011_b20607
sense	CDS	-	-0.861408	0.0343024	SM2011_b20608	SM2011_b20608	1.14779	0.00467115	SM2011_b20608	SM2011_b20608	0.286379	0.612134	SM2011_b20608	SM2011_b20608
sense	CDS	+	0.481511	6.73221e-05	SM2011_b20609	SM2011_b20609	-0.346828	0.00600199	SM2011_b20609	SM2011_b20609	0.134682	0.331496	SM2011_b20609	SM2011_b20609
sense	CDS	+	0.557033	0.0396034	SM2011_b20623	SM2011_b20623	-0.347478	0.245685	SM2011_b20623	SM2011_b20623	0.209555	0.471142	SM2011_b20623	SM2011_b20623
sense	CDS	+	0.637915	2.02768e-11	SM2011_b20626	SM2011_b20626	-0.841669	1.20864e-19	SM2011_b20626	SM2011_b20626	-0.203754	0.0378191	SM2011_b20626	SM2011_b20626
sense	CDS	-	0.285392	0.0231757	SM2011_b20627	SM2011_b20627	-0.0391552	0.819746	SM2011_b20627	SM2011_b20627	0.246237	0.0459474	SM2011_b20627	SM2011_b20627
sense	CDS	-	0.619808	1.0727e-08	SM2011_b20628	SM2011_b20628	-0.18455	0.15501	SM2011_b20628	SM2011_b20628	0.435258	2.1592e-05	SM2011_b20628	SM2011_b20628
sense	CDS	-	-1.09471	0.0109578	SM2011_b20634	SM2011_b20634	0.810044	0.062258	SM2011_b20634	SM2011_b20634	-0.284661	0.63155	SM2011_b20634	SM2011_b20634
sense	CDS	-	-0.878307	1.32208e-10	SM2011_b20650	SM2011_b20650	3.10104	9.13357e-64	SM2011_b20650	SM2011_b20650	2.22273	1.19786e-32	SM2011_b20650	SM2011_b20650
sense	CDS	-	-1.29941	1.78692e-10	SM2011_b20651	SM2011_b20651	2.94864	3.8199e-31	SM2011_b20651	SM2011_b20651	1.64923	1.11409e-09	SM2011_b20651	SM2011_b20651
sense	CDS	+	1.87394	7.65073e-60	SM2011_b20654	SM2011_b20654	-0.623639	7.39403e-07	SM2011_b20654	SM2011_b20654	1.2503	2.84237e-34	SM2011_b20654	SM2011_b20654
sense	CDS	-	1.02915	0.0343024	SM2011_b20660	SM2011_b20660	-0.936729	0.0584797	SM2011_b20660	SM2011_b20660	0.0924202	0.873797	SM2011_b20660	SM2011_b20660
sense	CDS	-	-1.28559	0.00249738	SM2011_b20663	SM2011_b20663	1.50593	0.000532702	SM2011_b20663	SM2011_b20663	0.220345	0.753107	SM2011_b20663	SM2011_b20663
sense	CDS	-	0.832298	0.000495206	SM2011_b20666	SM2011_b20666	-0.764221	0.00155349	SM2011_b20666	SM2011_b20666	0.0680773	0.829371	SM2011_b20666	SM2011_b20666
sense	CDS	-	0.954455	3.53511e-12	SM2011_b20667	SM2011_b20667	-1.67368	5.35205e-38	SM2011_b20667	SM2011_b20667	-0.719225	5.10067e-11	SM2011_b20667	SM2011_b20667
sense	CDS	+	1.8115	2.13799e-21	SM2011_b20668	SM2011_b20668	-1.68937	1.27473e-18	SM2011_b20668	SM2011_b20668	0.12213	0.57412	SM2011_b20668	SM2011_b20668
sense	CDS	+	0.86166	0.0221905	SM2011_b20669	SM2011_b20669	-1.08142	0.00259883	SM2011_b20669	SM2011_b20669	-0.219761	0.597212	SM2011_b20669	SM2011_b20669
sense	CDS	-	0.958431	7.09531e-18	SM2011_b20673	SM2011_b20673	-0.466258	8.04198e-05	SM2011_b20673	SM2011_b20673	0.492173	8.49281e-06	SM2011_b20673	SM2011_b20673
sense	CDS	-	-0.840906	0.00290318	SM2011_b20675	SM2011_b20675	0.606889	0.034881	SM2011_b20675	SM2011_b20675	-0.234017	0.530278	SM2011_b20675	SM2011_b20675
sense	CDS	+	-0.393646	0.0287794	SM2011_b20686	SM2011_b20686	0.627482	0.000299268	SM2011_b20686	SM2011_b20686	0.233836	0.263607	SM2011_b20686	SM2011_b20686
sense	CDS	-	0.471367	5.2367e-09	SM2011_b20696	SM2011_b20696	-0.335102	5.06512e-05	SM2011_b20696	SM2011_b20696	0.136265	0.160651	SM2011_b20696	SM2011_b20696
sense	CDS	-	-0.716455	0.000229513	SM2011_b20697	SM2011_b20697	0.551759	0.00510548	SM2011_b20697	SM2011_b20697	-0.164696	0.528354	SM2011_b20697	SM2011_b20697
sense	CDS	+	0.250106	0.00213121	SM2011_b20705	SM2011_b20705	-0.0123314	0.918619	SM2011_b20705	SM2011_b20705	0.237775	0.00227473	SM2011_b20705	SM2011_b20705
sense	CDS	+	-0.681638	3.78906e-07	SM2011_b20706	SM2011_b20706	0.40732	0.00317636	SM2011_b20706	SM2011_b20706	-0.274318	0.07256	SM2011_b20706	SM2011_b20706
sense	CDS	-	-0.646214	0.0326706	SM2011_b20708	SM2011_b20708	0.904927	0.00252054	SM2011_b20708	SM2011_b20708	0.258712	0.511717	SM2011_b20708	SM2011_b20708
sense	CDS	+	3.06519	5.47577e-94	SM2011_b20716	SM2011_b20716	-2.92388	4.86716e-85	SM2011_b20716	SM2011_b20716	0.141315	0.268869	SM2011_b20716	SM2011_b20716
sense	CDS	+	-0.607223	2.72481e-10	SM2011_b20724	SM2011_b20724	0.0753354	0.54611	SM2011_b20724	SM2011_b20724	-0.531887	1.20694e-08	SM2011_b20724	SM2011_b20724
sense	CDS	+	-0.441291	0.00217801	SM2011_b20725	SM2011_b20725	-0.456435	0.000638278	SM2011_b20725	SM2011_b20725	-0.897726	3.5143e-13	SM2011_b20725	SM2011_b20725
sense	CDS	-	-0.873867	0.000452106	SM2011_b20747	SM2011_b20747	1.06412	2.32418e-05	SM2011_b20747	SM2011_b20747	0.190252	0.601376	SM2011_b20747	SM2011_b20747
sense	CDS	+	-0.967819	0.00109628	SM2011_b20750	SM2011_b20750	0.190232	0.592178	SM2011_b20750	SM2011_b20750	-0.777588	0.00895553	SM2011_b20750	SM2011_b20750
sense	CDS	-	0.713909	0.000980426	SM2011_b20753	SM2011_b20753	-0.943711	5.03255e-06	SM2011_b20753	SM2011_b20753	-0.229802	0.299127	SM2011_b20753	SM2011_b20753
sense	CDS	-	1.37135	6.61343e-18	SM2011_b20758	SM2011_b20758	-0.71777	3.30257e-05	SM2011_b20758	SM2011_b20758	0.653581	1.14098e-06	SM2011_b20758	SM2011_b20758
sense	CDS	+	0.763251	0.0350767	SM2011_b20765	SM2011_b20765	-0.679236	0.0665982	SM2011_b20765	SM2011_b20765	0.0840146	0.851093	SM2011_b20765	SM2011_b20765
sense	CDS	-	-0.696264	0.00152633	SM2011_b20771	SM2011_b20771	0.970981	1.2217e-05	SM2011_b20771	SM2011_b20771	0.274717	0.337239	SM2011_b20771	SM2011_b20771
sense	CDS	+	0.615532	5.93046e-15	SM2011_b20775	SM2011_b20775	-0.439084	6.05767e-08	SM2011_b20775	SM2011_b20775	0.176448	0.0353762	SM2011_b20775	SM2011_b20775
sense	CDS	+	-0.353514	0.0337223	SM2011_b20777	SM2011_b20777	0.336513	0.044639	SM2011_b20777	SM2011_b20777	-0.0170008	0.946205	SM2011_b20777	SM2011_b20777
sense	CDS	-	-0.906195	6.4827e-34	SM2011_b20806	SM2011_b20806	0.539718	4.95206e-13	SM2011_b20806	SM2011_b20806	-0.366477	3.14792e-06	SM2011_b20806	SM2011_b20806
sense	CDS	+	0.381296	2.67805e-05	SM2011_b20810	SM2011_b20810	-0.408001	5.69362e-06	SM2011_b20810	SM2011_b20810	-0.0267057	0.836628	SM2011_b20810	SM2011_b20810
sense	CDS	+	0.441167	2.12702e-05	SM2011_b20811	SM2011_b20811	-0.818036	3.9132e-17	SM2011_b20811	SM2011_b20811	-0.37687	4.22642e-05	SM2011_b20811	SM2011_b20811
sense	CDS	+	0.328708	0.000474351	SM2011_b20813	SM2011_b20813	-0.296595	0.0018002	SM2011_b20813	SM2011_b20813	0.0321135	0.811329	SM2011_b20813	SM2011_b20813
sense	CDS	+	-0.787053	0.00047015	SM2011_b20814	SM2011_b20814	0.0672075	0.821449	SM2011_b20814	SM2011_b20814	-0.719846	0.000903038	SM2011_b20814	SM2011_b20814
sense	CDS	-	-0.794771	6.29341e-07	SM2011_b20817	SM2011_b20817	0.820212	2.90096e-07	SM2011_b20817	SM2011_b20817	0.0254405	0.926999	SM2011_b20817	SM2011_b20817
sense	CDS	-	0.404644	5.24991e-14	SM2011_b20824	SM2011_b20824	-0.073129	0.273327	SM2011_b20824	SM2011_b20824	0.331515	4.22205e-10	SM2011_b20824	SM2011_b20824
sense	CDS	-	0.45508	4.76846e-06	SM2011_b20829	SM2011_b20829	-0.794884	2.59541e-17	SM2011_b20829	SM2011_b20829	-0.339805	0.000155118	SM2011_b20829	SM2011_b20829
sense	CDS	-	0.349418	0.00901332	SM2011_b20835	SM2011_b20835	-0.824988	4.94944e-12	SM2011_b20835	SM2011_b20835	-0.475571	1.99752e-05	SM2011_b20835	SM2011_b20835
sense	CDS	-	0.750062	0.0207436	SM2011_b20837	SM2011_b20837	0.487766	0.238233	SM2011_b20837	SM2011_b20837	1.23783	2.63158e-05	SM2011_b20837	SM2011_b20837
sense	CDS	-	1.28263	1.32174e-39	SM2011_b20838	SM2011_b20838	1.44036	1.33826e-27	SM2011_b20838	SM2011_b20838	2.72299	2.74188e-125	SM2011_b20838	SM2011_b20838
sense	CDS	-	1.03118	1.20416e-09	SM2011_b20841	SM2011_b20841	-1.61694	7.69013e-24	SM2011_b20841	SM2011_b20841	-0.58576	8.387e-06	SM2011_b20841	SM2011_b20841
sense	CDS	-	0.587015	0.0414243	SM2011_b20842	SM2011_b20842	-0.842174	0.00167075	SM2011_b20842	SM2011_b20842	-0.25516	0.36978	SM2011_b20842	SM2011_b20842
sense	CDS	-	-0.972944	0.0318857	SM2011_b20855	SM2011_b20855	-0.0202513	0.971777	SM2011_b20855	SM2011_b20855	-0.993195	0.0214704	SM2011_b20855	SM2011_b20855
sense	CDS	-	-1.02737	0.000373655	SM2011_b20856	SM2011_b20856	-0.257817	0.414033	SM2011_b20856	SM2011_b20856	-1.28518	1.07507e-06	SM2011_b20856	SM2011_b20856
sense	CDS	-	0.652096	7.72681e-05	SM2011_b20870	SM2011_b20870	-0.5498	0.00115001	SM2011_b20870	SM2011_b20870	0.102295	0.611249	SM2011_b20870	SM2011_b20870
sense	CDS	-	0.676475	3.25986e-05	SM2011_b20884	SM2011_b20884	-0.39616	0.0255152	SM2011_b20884	SM2011_b20884	0.280315	0.0880964	SM2011_b20884	SM2011_b20884
sense	CDS	-	0.642281	6.58003e-10	SM2011_b20885	SM2011_b20885	-0.216632	0.0732411	SM2011_b20885	SM2011_b20885	0.425649	1.45615e-05	SM2011_b20885	SM2011_b20885
sense	CDS	+	0.616442	0.000948367	SM2011_b20886	SM2011_b20886	-0.735939	4.77383e-05	SM2011_b20886	SM2011_b20886	-0.119497	0.579916	SM2011_b20886	SM2011_b20886
sense	CDS	-	-1.34825	7.88305e-12	SM2011_b20892	SM2011_b20892	0.984251	3.70082e-07	SM2011_b20892	SM2011_b20892	-0.364002	0.144987	SM2011_b20892	SM2011_b20892
sense	CDS	+	-0.880602	0.027772	SM2011_b20897	SM2011_b20897	-0.944279	0.00511533	SM2011_b20897	SM2011_b20897	-1.82488	2.37927e-08	SM2011_b20897	SM2011_b20897
sense	CDS	-	-1.07967	3.61166e-08	SM2011_b20901	SM2011_b20901	-0.116515	0.63431	SM2011_b20901	SM2011_b20901	-1.19619	8.75387e-11	SM2011_b20901	SM2011_b20901
sense	CDS	+	-0.985297	2.37924e-21	SM2011_b20902	SM2011_b20902	-0.381347	0.000212977	SM2011_b20902	SM2011_b20902	-1.36664	3.18276e-44	SM2011_b20902	SM2011_b20902
sense	CDS	+	-0.960139	4.42875e-09	SM2011_b20903	SM2011_b20903	-1.00201	4.46904e-12	SM2011_b20903	SM2011_b20903	-1.96214	1.02358e-41	SM2011_b20903	SM2011_b20903
sense	CDS	+	-1.09366	3.14634e-09	SM2011_b20904	SM2011_b20904	-0.609723	0.000307574	SM2011_b20904	SM2011_b20904	-1.70339	1.06822e-24	SM2011_b20904	SM2011_b20904
sense	CDS	-	-1.68954	0.000163736	SM2011_b20909	SM2011_b20909	0.620406	0.158064	SM2011_b20909	SM2011_b20909	-1.06914	0.0287229	SM2011_b20909	SM2011_b20909
sense	CDS	-	-1.41212	4.25401e-10	SM2011_b20910	SM2011_b20910	0.331344	0.162945	SM2011_b20910	SM2011_b20910	-1.08077	1.75291e-06	SM2011_b20910	SM2011_b20910
sense	CDS	-	-2.50035	7.88911e-87	SM2011_b20911	SM2011_b20911	-0.0496888	0.720754	SM2011_b20911	SM2011_b20911	-2.55004	3.14296e-96	SM2011_b20911	SM2011_b20911
sense	CDS	-	-1.00767	2.81531e-09	SM2011_b20912	SM2011_b20912	-0.339265	0.0393638	SM2011_b20912	SM2011_b20912	-1.34693	8.65007e-19	SM2011_b20912	SM2011_b20912
sense	CDS	+	0.925365	3.60253e-06	SM2011_b20913	SM2011_b20913	0.80997	0.000696053	SM2011_b20913	SM2011_b20913	1.73533	1.35408e-18	SM2011_b20913	SM2011_b20913
sense	CDS	-	0.757275	3.74645e-05	SM2011_b20930	SM2011_b20930	-0.565098	0.00327487	SM2011_b20930	SM2011_b20930	0.192177	0.334111	SM2011_b20930	SM2011_b20930
sense	CDS	+	0.61681	0.00072173	SM2011_b20931	SM2011_b20931	-0.112404	0.652179	SM2011_b20931	SM2011_b20931	0.504406	0.00334424	SM2011_b20931	SM2011_b20931
sense	CDS	+	0.778354	0.000510856	SM2011_b20936	SM2011_b20936	-1.35267	5.13341e-11	SM2011_b20936	SM2011_b20936	-0.574312	0.0013979	SM2011_b20936	SM2011_b20936
sense	CDS	+	-0.792122	0.00528134	SM2011_b20952	SM2011_b20952	0.537383	0.0652245	SM2011_b20952	SM2011_b20952	-0.254739	0.482132	SM2011_b20952	SM2011_b20952
sense	CDS	-	-1.00367	4.22396e-21	SM2011_b20992	SM2011_b20992	0.844063	1.83115e-15	SM2011_b20992	SM2011_b20992	-0.159606	0.261762	SM2011_b20992	SM2011_b20992
sense	CDS	+	-0.454692	0.0178396	SM2011_b20993	SM2011_b20993	0.953576	3.4574e-07	SM2011_b20993	SM2011_b20993	0.498885	0.0135478	SM2011_b20993	SM2011_b20993
sense	CDS	-	0.962954	1.6917e-29	SM2011_b20994	SM2011_b20994	-0.273169	0.00440597	SM2011_b20994	SM2011_b20994	0.689785	1.80164e-17	SM2011_b20994	SM2011_b20994
sense	CDS	+	0.394251	0.000249672	SM2011_b20998	SM2011_b20998	0.53369	2.22895e-06	SM2011_b20998	SM2011_b20998	0.927941	1.33194e-20	SM2011_b20998	SM2011_b20998
sense	CDS	-	0.429992	0.00584191	SM2011_b21000	SM2011_b21000	0.0622	0.779126	SM2011_b21000	SM2011_b21000	0.492192	0.000604134	SM2011_b21000	SM2011_b21000
sense	CDS	-	-0.899031	0.00233598	SM2011_b21003	SM2011_b21003	0.659781	0.0276866	SM2011_b21003	SM2011_b21003	-0.23925	0.545523	SM2011_b21003	SM2011_b21003
sense	CDS	-	-0.632379	0.00554717	SM2011_b21005	SM2011_b21005	0.235979	0.359727	SM2011_b21005	SM2011_b21005	-0.3964	0.105446	SM2011_b21005	SM2011_b21005
sense	CDS	-	-0.725546	0.00489247	SM2011_b21007	SM2011_b21007	0.415085	0.126808	SM2011_b21007	SM2011_b21007	-0.310461	0.314542	SM2011_b21007	SM2011_b21007
sense	CDS	-	0.873178	3.16235e-09	SM2011_b21019	SM2011_b21019	-0.870399	3.22907e-09	SM2011_b21019	SM2011_b21019	0.00277965	0.991252	SM2011_b21019	SM2011_b21019
sense	CDS	+	-0.761493	0.000543766	SM2011_b21022	SM2011_b21022	0.549451	0.0142861	SM2011_b21022	SM2011_b21022	-0.212042	0.45862	SM2011_b21022	SM2011_b21022
sense	CDS	+	-0.970487	0.0045828	SM2011_b21023	SM2011_b21023	0.350416	0.351232	SM2011_b21023	SM2011_b21023	-0.620071	0.0936013	SM2011_b21023	SM2011_b21023
sense	CDS	-	1.03961	0.0117262	SM2011_b21028	SM2011_b21028	-0.646173	0.159033	SM2011_b21028	SM2011_b21028	0.393433	0.327467	SM2011_b21028	SM2011_b21028
sense	CDS	+	0.961052	0.0410387	SM2011_b21037	SM2011_b21037	-0.950692	0.043038	SM2011_b21037	SM2011_b21037	0.0103601	0.9871	SM2011_b21037	SM2011_b21037
sense	CDS	-	1.24929	0.0022455	SM2011_b21047	SM2011_b21047	-1.25634	0.00200332	SM2011_b21047	SM2011_b21047	-0.00704572	0.990449	SM2011_b21047	SM2011_b21047
sense	CDS	-	0.999132	7.77412e-10	SM2011_b21048	SM2011_b21048	-0.834909	4.89355e-07	SM2011_b21048	SM2011_b21048	0.164224	0.357084	SM2011_b21048	SM2011_b21048
sense	CDS	+	0.672668	0.00404887	SM2011_b21052	SM2011_b21052	-1.19577	2.18188e-08	SM2011_b21052	SM2011_b21052	-0.523105	0.00814935	SM2011_b21052	SM2011_b21052
sense	CDS	-	0.91727	0.00281558	SM2011_b21057	SM2011_b21057	-0.901415	0.00331516	SM2011_b21057	SM2011_b21057	0.0158548	0.970593	SM2011_b21057	SM2011_b21057
sense	CDS	+	0.625781	0.000581072	SM2011_b21061	SM2011_b21061	-0.665948	0.000208892	SM2011_b21061	SM2011_b21061	-0.0401669	0.873797	SM2011_b21061	SM2011_b21061
sense	CDS	+	0.569712	0.0017123	SM2011_b21062	SM2011_b21062	-0.947852	1.8973e-08	SM2011_b21062	SM2011_b21062	-0.37814	0.021715	SM2011_b21062	SM2011_b21062
sense	CDS	-	0.591332	0.0110099	SM2011_b21066	SM2011_b21066	-0.805982	0.000246128	SM2011_b21066	SM2011_b21066	-0.214651	0.364967	SM2011_b21066	SM2011_b21066
sense	CDS	-	0.658063	0.000995505	SM2011_b21067	SM2011_b21067	-0.323896	0.155443	SM2011_b21067	SM2011_b21067	0.334167	0.0914135	SM2011_b21067	SM2011_b21067
sense	CDS	+	0.766809	0.00109628	SM2011_b21071	SM2011_b21071	-0.639671	0.00813253	SM2011_b21071	SM2011_b21071	0.127138	0.644643	SM2011_b21071	SM2011_b21071
sense	CDS	-	1.1322	6.09567e-10	SM2011_b21072	SM2011_b21072	-0.962251	2.43716e-07	SM2011_b21072	SM2011_b21072	0.169951	0.402823	SM2011_b21072	SM2011_b21072
sense	CDS	-	0.760464	0.000543766	SM2011_b21074	SM2011_b21074	-0.205342	0.47111	SM2011_b21074	SM2011_b21074	0.555122	0.0059795	SM2011_b21074	SM2011_b21074
sense	CDS	+	0.660322	0.00143104	SM2011_b21075	SM2011_b21075	-0.747078	0.000222219	SM2011_b21075	SM2011_b21075	-0.0867565	0.736973	SM2011_b21075	SM2011_b21075
sense	CDS	-	1.03092	0.00082756	SM2011_b21077	SM2011_b21077	-1.19313	6.78828e-05	SM2011_b21077	SM2011_b21077	-0.162211	0.639093	SM2011_b21077	SM2011_b21077
sense	CDS	-	1.32802	0.0317533	SM2011_b21086	SM2011_b21086	-0.965597	0.147227	SM2011_b21086	SM2011_b21086	0.362425	0.548281	SM2011_b21086	SM2011_b21086
sense	CDS	+	0.781219	0.000476179	SM2011_b21100	SM2011_b21100	-0.253531	0.363752	SM2011_b21100	SM2011_b21100	0.527688	0.0109025	SM2011_b21100	SM2011_b21100
sense	CDS	-	-0.763316	0.0012986	SM2011_b21101	SM2011_b21101	0.366337	0.149151	SM2011_b21101	SM2011_b21101	-0.39698	0.135932	SM2011_b21101	SM2011_b21101
sense	CDS	+	-1.15905	0.0407071	SM2011_b21103	SM2011_b21103	0.64748	0.264742	SM2011_b21103	SM2011_b21103	-0.511568	0.464615	SM2011_b21103	SM2011_b21103
sense	CDS	+	-0.619583	0.000736671	SM2011_b21111	SM2011_b21111	0.189172	0.371799	SM2011_b21111	SM2011_b21111	-0.430411	0.0217433	SM2011_b21111	SM2011_b21111
sense	CDS	+	-1.02423	9.98885e-11	SM2011_b21113	SM2011_b21113	0.298924	0.0763447	SM2011_b21113	SM2011_b21113	-0.725309	4.7816e-06	SM2011_b21113	SM2011_b21113
sense	CDS	-	-0.611457	0.0221185	SM2011_b21115	SM2011_b21115	0.318575	0.271685	SM2011_b21115	SM2011_b21115	-0.292882	0.348975	SM2011_b21115	SM2011_b21115
sense	CDS	-	-0.667515	0.00655786	SM2011_b21116	SM2011_b21116	-0.187102	0.505652	SM2011_b21116	SM2011_b21116	-0.854617	0.000109279	SM2011_b21116	SM2011_b21116
sense	CDS	-	-0.895175	1.13906e-10	SM2011_b21117	SM2011_b21117	0.115542	0.50344	SM2011_b21117	SM2011_b21117	-0.779632	6.4442e-09	SM2011_b21117	SM2011_b21117
sense	CDS	+	1.33758	1.8239e-31	SM2011_b21120	SM2011_b21120	-0.241694	0.0836901	SM2011_b21120	SM2011_b21120	1.09589	1.84001e-24	SM2011_b21120	SM2011_b21120
sense	CDS	+	-0.830751	2.40978e-08	SM2011_b21127	SM2011_b21127	2.5215	4.0471e-45	SM2011_b21127	SM2011_b21127	1.69075	2.2593e-20	SM2011_b21127	SM2011_b21127
sense	CDS	+	-1.8969	2.26301e-15	SM2011_b21128	SM2011_b21128	2.62035	4.34388e-23	SM2011_b21128	SM2011_b21128	0.723457	0.0296348	SM2011_b21128	SM2011_b21128
sense	CDS	-	0.350044	0.0177737	SM2011_b21129	SM2011_b21129	-0.134656	0.446396	SM2011_b21129	SM2011_b21129	0.215388	0.156801	SM2011_b21129	SM2011_b21129
sense	CDS	-	-0.348955	6.23841e-06	SM2011_b21133	SM2011_b21133	-0.370283	4.92598e-07	SM2011_b21133	SM2011_b21133	-0.719238	2.53453e-25	SM2011_b21133	SM2011_b21133
sense	CDS	-	0.354166	0.0477155	SM2011_b21134	SM2011_b21134	-0.183806	0.366237	SM2011_b21134	SM2011_b21134	0.17036	0.381408	SM2011_b21134	SM2011_b21134
sense	CDS	+	1.31212	2.61158e-23	SM2011_b21135	SM2011_b21135	-0.235729	0.161326	SM2011_b21135	SM2011_b21135	1.07639	1.09216e-19	SM2011_b21135	SM2011_b21135
sense	CDS	+	0.724582	0.042771	SM2011_b21139	SM2011_b21139	-0.879256	0.0102763	SM2011_b21139	SM2011_b21139	-0.154674	0.69782	SM2011_b21139	SM2011_b21139
sense	CDS	+	0.346507	0.0091272	SM2011_b21140	SM2011_b21140	-0.0483294	0.79409	SM2011_b21140	SM2011_b21140	0.298177	0.0197469	SM2011_b21140	SM2011_b21140
sense	CDS	+	-0.431011	0.00455749	SM2011_b21144	SM2011_b21144	0.684758	4.01896e-06	SM2011_b21144	SM2011_b21144	0.253747	0.144987	SM2011_b21144	SM2011_b21144
sense	CDS	-	-1.14012	4.20422e-07	SM2011_b21155	SM2011_b21155	1.39597	1.59504e-09	SM2011_b21155	SM2011_b21155	0.255846	0.438638	SM2011_b21155	SM2011_b21155
sense	CDS	-	-0.760557	3.10681e-11	SM2011_b21156	SM2011_b21156	0.130351	0.341827	SM2011_b21156	SM2011_b21156	-0.630205	1.68154e-08	SM2011_b21156	SM2011_b21156
sense	CDS	+	-0.306864	0.0027228	SM2011_b21157	SM2011_b21157	-0.624862	8.64265e-12	SM2011_b21157	SM2011_b21157	-0.931726	1.92479e-26	SM2011_b21157	SM2011_b21157
sense	CDS	+	-1.62091	2.36576e-12	SM2011_b21158	SM2011_b21158	1.18397	1.56068e-07	SM2011_b21158	SM2011_b21158	-0.436938	0.13914	SM2011_b21158	SM2011_b21158
sense	CDS	+	-0.920527	0.00532633	SM2011_b21161	SM2011_b21161	0.92403	0.00520946	SM2011_b21161	SM2011_b21161	0.00350232	0.995876	SM2011_b21161	SM2011_b21161
sense	CDS	+	0.685783	8.22771e-07	SM2011_b21169	SM2011_b21169	-0.731209	1.1125e-07	SM2011_b21169	SM2011_b21169	-0.0454259	0.815574	SM2011_b21169	SM2011_b21169
sense	CDS	+	0.462158	4.23258e-08	SM2011_b21181	SM2011_b21181	-0.248179	0.00619651	SM2011_b21181	SM2011_b21181	0.213979	0.0126214	SM2011_b21181	SM2011_b21181
sense	CDS	+	0.763447	5.61195e-11	SM2011_b21188	SM2011_b21188	0.685767	4.38532e-07	SM2011_b21188	SM2011_b21188	1.44921	4.00243e-37	SM2011_b21188	SM2011_b21188
sense	CDS	-	0.448573	0.0259653	SM2011_b21200	SM2011_b21200	-0.559974	0.00370845	SM2011_b21200	SM2011_b21200	-0.111401	0.634447	SM2011_b21200	SM2011_b21200
sense	CDS	-	-0.85194	0.0360178	SM2011_b21206	SM2011_b21206	1.39998	0.00059557	SM2011_b21206	SM2011_b21206	0.548041	0.28507	SM2011_b21206	SM2011_b21206
sense	CDS	-	-0.58614	0.00362209	SM2011_b21208	SM2011_b21208	1.2521	4.34212e-10	SM2011_b21208	SM2011_b21208	0.665964	0.00196679	SM2011_b21208	SM2011_b21208
sense	CDS	-	1.12934	1.09796e-27	SM2011_b21209	SM2011_b21209	-1.02953	6.45352e-23	SM2011_b21209	SM2011_b21209	0.099813	0.39462	SM2011_b21209	SM2011_b21209
sense	CDS	-	0.676912	4.31119e-05	SM2011_b21210	SM2011_b21210	-0.824523	2.98757e-07	SM2011_b21210	SM2011_b21210	-0.14761	0.418499	SM2011_b21210	SM2011_b21210
sense	CDS	-	-1.61359	6.19009e-06	SM2011_b21216	SM2011_b21216	1.60166	8.09388e-06	SM2011_b21216	SM2011_b21216	-0.0119281	0.9871	SM2011_b21216	SM2011_b21216
sense	CDS	-	-2.12277	2.96187e-06	SM2011_b21217	SM2011_b21217	1.98572	9.94532e-06	SM2011_b21217	SM2011_b21217	-0.137055	0.870382	SM2011_b21217	SM2011_b21217
sense	CDS	-	-1.79392	2.93929e-05	SM2011_b21218	SM2011_b21218	1.8638	1.91136e-05	SM2011_b21218	SM2011_b21218	0.0698829	0.931588	SM2011_b21218	SM2011_b21218
sense	CDS	-	-1.57059	0.000774759	SM2011_b21219	SM2011_b21219	1.83027	0.000130588	SM2011_b21219	SM2011_b21219	0.259682	0.73924	SM2011_b21219	SM2011_b21219
sense	CDS	-	-1.76156	1.11179e-07	SM2011_b21220	SM2011_b21220	1.99211	6.43677e-09	SM2011_b21220	SM2011_b21220	0.230554	0.684071	SM2011_b21220	SM2011_b21220
sense	CDS	-	-1.53904	3.71093e-26	SM2011_b21221	SM2011_b21221	2.17673	4.45043e-43	SM2011_b21221	SM2011_b21221	0.637687	0.000512676	SM2011_b21221	SM2011_b21221
sense	CDS	-	0.548294	0.00027845	SM2011_b21235	SM2011_b21235	-0.737145	3.43143e-07	SM2011_b21235	SM2011_b21235	-0.188851	0.229233	SM2011_b21235	SM2011_b21235
sense	CDS	-	0.550031	0.0172087	SM2011_b21241	SM2011_b21241	-0.658156	0.00314611	SM2011_b21241	SM2011_b21241	-0.108125	0.700823	SM2011_b21241	SM2011_b21241
sense	CDS	-	0.82285	0.0283774	SM2011_b21242	SM2011_b21242	-0.891775	0.0152845	SM2011_b21242	SM2011_b21242	-0.068925	0.883047	SM2011_b21242	SM2011_b21242
sense	CDS	-	0.358604	0.025165	SM2011_b21243	SM2011_b21243	-0.731102	3.60439e-07	SM2011_b21243	SM2011_b21243	-0.372498	0.0073891	SM2011_b21243	SM2011_b21243
sense	CDS	-	0.968966	1.70947e-08	SM2011_b21244	SM2011_b21244	-0.789671	7.38305e-06	SM2011_b21244	SM2011_b21244	0.179294	0.346915	SM2011_b21244	SM2011_b21244
sense	CDS	+	0.877784	0.000699438	SM2011_b21246	SM2011_b21246	-1.28051	1.392e-07	SM2011_b21246	SM2011_b21246	-0.402725	0.0763182	SM2011_b21246	SM2011_b21246
sense	CDS	+	0.623368	0.00685897	SM2011_b21248	SM2011_b21248	-0.459337	0.0598105	SM2011_b21248	SM2011_b21248	0.164031	0.526838	SM2011_b21248	SM2011_b21248
sense	CDS	+	-0.601616	0.000813703	SM2011_b21250	SM2011_b21250	-0.0906281	0.693442	SM2011_b21250	SM2011_b21250	-0.692244	3.251e-05	SM2011_b21250	SM2011_b21250
sense	CDS	+	-0.321718	0.042771	SM2011_b21251	SM2011_b21251	0.0439037	0.832123	SM2011_b21251	SM2011_b21251	-0.277814	0.079393	SM2011_b21251	SM2011_b21251
sense	CDS	+	0.486048	8.48029e-05	SM2011_b21252	SM2011_b21252	-0.215233	0.126904	SM2011_b21252	SM2011_b21252	0.270815	0.0283944	SM2011_b21252	SM2011_b21252
sense	CDS	+	-0.410788	0.000492431	SM2011_b21257	SM2011_b21257	0.0992711	0.49456	SM2011_b21257	SM2011_b21257	-0.311517	0.00879334	SM2011_b21257	SM2011_b21257
sense	CDS	+	-0.932053	2.69336e-13	SM2011_b21259	SM2011_b21259	0.386336	0.00320009	SM2011_b21259	SM2011_b21259	-0.545718	3.09981e-05	SM2011_b21259	SM2011_b21259
sense	CDS	+	-0.610871	1.68785e-11	SM2011_b21260	SM2011_b21260	0.425009	3.77818e-06	SM2011_b21260	SM2011_b21260	-0.185862	0.0798651	SM2011_b21260	SM2011_b21260
sense	CDS	+	-0.555932	1.64029e-05	SM2011_b21261	SM2011_b21261	0.0867535	0.600329	SM2011_b21261	SM2011_b21261	-0.469178	0.000194857	SM2011_b21261	SM2011_b21261
sense	CDS	+	-0.462334	0.000627488	SM2011_b21264	SM2011_b21264	0.160397	0.301481	SM2011_b21264	SM2011_b21264	-0.301937	0.0319402	SM2011_b21264	SM2011_b21264
sense	CDS	+	-0.305735	0.00783515	SM2011_b21269	SM2011_b21269	0.0231917	0.884846	SM2011_b21269	SM2011_b21269	-0.282543	0.0110984	SM2011_b21269	SM2011_b21269
sense	CDS	+	-1.80433	7.64947e-21	SM2011_b21273	SM2011_b21273	2.31305	1.41916e-27	SM2011_b21273	SM2011_b21273	0.508711	0.0711242	SM2011_b21273	SM2011_b21273
sense	CDS	+	-1.5409	1.18242e-05	SM2011_b21274	SM2011_b21274	2.57447	7.78609e-10	SM2011_b21274	SM2011_b21274	1.03357	0.0443105	SM2011_b21274	SM2011_b21274
sense	CDS	+	-1.50716	0.000194538	SM2011_b21275	SM2011_b21275	1.82203	1.92532e-05	SM2011_b21275	SM2011_b21275	0.314873	0.63827	SM2011_b21275	SM2011_b21275
sense	CDS	+	-1.8267	2.2572e-06	SM2011_b21277	SM2011_b21277	2.63446	6.39753e-09	SM2011_b21277	SM2011_b21277	0.807762	0.192526	SM2011_b21277	SM2011_b21277
sense	CDS	-	-1.87071	5.82447e-05	SM2011_b21283	SM2011_b21283	2.22568	8.33829e-06	SM2011_b21283	SM2011_b21283	0.354967	0.666037	SM2011_b21283	SM2011_b21283
sense	CDS	-	-1.52954	1.36415e-12	SM2011_b21284	SM2011_b21284	2.68401	1.81664e-23	SM2011_b21284	SM2011_b21284	1.15447	0.000168361	SM2011_b21284	SM2011_b21284
sense	CDS	-	-0.325058	0.0483887	SM2011_b21291	SM2011_b21291	0.118993	0.538313	SM2011_b21291	SM2011_b21291	-0.206064	0.246159	SM2011_b21291	SM2011_b21291
sense	CDS	+	-0.491823	0.00013773	SM2011_b21292	SM2011_b21292	1.61177	2.07252e-30	SM2011_b21292	SM2011_b21292	1.11994	1.63324e-15	SM2011_b21292	SM2011_b21292
sense	CDS	-	-3.70333	1.55939e-82	SM2011_b21294	SM2011_b21294	3.99559	8.0513e-82	SM2011_b21294	SM2011_b21294	0.292259	0.40693	SM2011_b21294	SM2011_b21294
sense	CDS	-	-3.59521	4.11399e-253	SM2011_b21295	SM2011_b21295	4.95724	6.10403e-264	SM2011_b21295	SM2011_b21295	1.36204	7.78411e-17	SM2011_b21295	SM2011_b21295
sense	CDS	+	-1.93129	1.25542e-16	SM2011_b21296	SM2011_b21296	3.3595	1.23155e-26	SM2011_b21296	SM2011_b21296	1.42821	7.73129e-05	SM2011_b21296	SM2011_b21296
sense	CDS	+	-0.92559	7.04764e-09	SM2011_b21301	SM2011_b21301	0.863739	6.78318e-08	SM2011_b21301	SM2011_b21301	-0.0618509	0.815044	SM2011_b21301	SM2011_b21301
sense	CDS	+	-1.58317	7.17058e-07	SM2011_b21303	SM2011_b21303	0.353961	0.294591	SM2011_b21303	SM2011_b21303	-1.22921	0.00013605	SM2011_b21303	SM2011_b21303
sense	CDS	+	-1.8971	1.53675e-13	SM2011_b21304	SM2011_b21304	0.855317	0.000318541	SM2011_b21304	SM2011_b21304	-1.04179	0.000165276	SM2011_b21304	SM2011_b21304
sense	CDS	-	1.72766	6.67437e-22	SM2011_b21329	SM2011_b21329	-1.53355	3.42961e-17	SM2011_b21329	SM2011_b21329	0.194109	0.257547	SM2011_b21329	SM2011_b21329
sense	CDS	+	0.406384	0.0288836	SM2011_b21331	SM2011_b21331	-0.524002	0.00312902	SM2011_b21331	SM2011_b21331	-0.117618	0.574353	SM2011_b21331	SM2011_b21331
sense	CDS	+	-1.05999	2.34436e-06	SM2011_b21346	SM2011_b21346	1.86213	1.96421e-14	SM2011_b21346	SM2011_b21346	0.802143	0.00360201	SM2011_b21346	SM2011_b21346
sense	CDS	+	1.14644	1.89909e-05	SM2011_b21355	SM2011_b21355	0.00569142	0.989161	SM2011_b21355	SM2011_b21355	1.15213	2.32129e-06	SM2011_b21355	SM2011_b21355
sense	CDS	+	1.73288	0.00188742	SM2011_b21366	SM2011_b21366	0.862234	0.28678	SM2011_b21366	SM2011_b21366	2.59512	4.44981e-06	SM2011_b21366	SM2011_b21366
sense	CDS	+	0.691228	0.0361503	SM2011_b21369	SM2011_b21369	-0.644423	0.0538325	SM2011_b21369	SM2011_b21369	0.0468052	0.911264	SM2011_b21369	SM2011_b21369
sense	CDS	+	0.695949	0.000498438	SM2011_b21370	SM2011_b21370	-0.568742	0.00579159	SM2011_b21370	SM2011_b21370	0.127207	0.584839	SM2011_b21370	SM2011_b21370
sense	CDS	-	-1.30298	0.00884462	SM2011_b21374	SM2011_b21374	0.715283	0.15752	SM2011_b21374	SM2011_b21374	-0.587698	0.336154	SM2011_b21374	SM2011_b21374
sense	CDS	-	-1.61327	1.48294e-05	SM2011_b21375	SM2011_b21375	1.27074	0.000486994	SM2011_b21375	SM2011_b21375	-0.34253	0.52793	SM2011_b21375	SM2011_b21375
sense	CDS	-	-2.13905	2.22843e-13	SM2011_b21376	SM2011_b21376	1.09646	2.72575e-05	SM2011_b21376	SM2011_b21376	-1.04259	0.00140444	SM2011_b21376	SM2011_b21376
sense	CDS	-	-1.94195	1.49428e-28	SM2011_b21377	SM2011_b21377	1.7085	2.03846e-23	SM2011_b21377	SM2011_b21377	-0.233457	0.379789	SM2011_b21377	SM2011_b21377
sense	CDS	+	-1.49132	5.48461e-09	SM2011_b21379	SM2011_b21379	1.8568	5.79198e-12	SM2011_b21379	SM2011_b21379	0.365489	0.344678	SM2011_b21379	SM2011_b21379
sense	CDS	+	0.428105	0.00454466	SM2011_b21385	SM2011_b21385	-0.515217	0.000424053	SM2011_b21385	SM2011_b21385	-0.0871121	0.630373	SM2011_b21385	SM2011_b21385
sense	CDS	+	-0.290442	0.0384538	SM2011_b21402	SM2011_b21402	0.126824	0.427194	SM2011_b21402	SM2011_b21402	-0.163618	0.297514	SM2011_b21402	SM2011_b21402
sense	CDS	+	0.887824	2.18645e-07	SM2011_b21410	SM2011_b21410	-0.151898	0.518652	SM2011_b21410	SM2011_b21410	0.735927	2.86457e-06	SM2011_b21410	SM2011_b21410
sense	CDS	-	0.668451	0.0330043	SM2011_b21415	SM2011_b21415	-0.517696	0.117216	SM2011_b21415	SM2011_b21415	0.150755	0.671865	SM2011_b21415	SM2011_b21415
sense	CDS	-	-0.716012	3.13405e-07	SM2011_b21425	SM2011_b21425	0.373542	0.0100609	SM2011_b21425	SM2011_b21425	-0.342469	0.0248556	SM2011_b21425	SM2011_b21425
sense	CDS	-	0.363587	0.0129205	SM2011_b21427	SM2011_b21427	-0.0104534	0.96176	SM2011_b21427	SM2011_b21427	0.353134	0.0110137	SM2011_b21427	SM2011_b21427
sense	CDS	-	-0.716857	0.0118029	SM2011_b21430	SM2011_b21430	0.967721	0.000595397	SM2011_b21430	SM2011_b21430	0.250864	0.507329	SM2011_b21430	SM2011_b21430
sense	CDS	-	-1.54228	8.3875e-41	SM2011_b21432	SM2011_b21432	1.7074	3.14472e-47	SM2011_b21432	SM2011_b21432	0.165124	0.338831	SM2011_b21432	SM2011_b21432
sense	CDS	+	0.644712	2.4201e-11	SM2011_b21433	SM2011_b21433	-0.618554	1.51738e-10	SM2011_b21433	SM2011_b21433	0.0261588	0.860269	SM2011_b21433	SM2011_b21433
sense	CDS	+	-1.67533	2.49956e-51	SM2011_b21440	SM2011_b21440	2.08073	1.17263e-67	SM2011_b21440	SM2011_b21440	0.405406	0.00605814	SM2011_b21440	SM2011_b21440
sense	CDS	-	-0.921398	0.000811528	SM2011_b21441	SM2011_b21441	1.2708	6.11766e-06	SM2011_b21441	SM2011_b21441	0.349402	0.349174	SM2011_b21441	SM2011_b21441
sense	CDS	-	-1.49166	2.52767e-05	SM2011_b21445	SM2011_b21445	1.24474	0.000345472	SM2011_b21445	SM2011_b21445	-0.246924	0.652966	SM2011_b21445	SM2011_b21445
sense	CDS	-	-0.387616	0.00764983	SM2011_b21455	SM2011_b21455	-0.921976	1.41586e-14	SM2011_b21455	SM2011_b21455	-1.30959	1.6165e-31	SM2011_b21455	SM2011_b21455
sense	CDS	-	0.772012	2.62092e-06	SM2011_b21456	SM2011_b21456	-0.509943	0.00351008	SM2011_b21456	SM2011_b21456	0.262069	0.113465	SM2011_b21456	SM2011_b21456
sense	CDS	-	-0.611813	0.0400637	SM2011_b21462	SM2011_b21462	0.0683927	0.856975	SM2011_b21462	SM2011_b21462	-0.543421	0.0638941	SM2011_b21462	SM2011_b21462
sense	CDS	-	0.482531	9.12312e-05	SM2011_b21467	SM2011_b21467	1.3642	1.17514e-20	SM2011_b21467	SM2011_b21467	1.84674	1.10707e-44	SM2011_b21467	SM2011_b21467
sense	CDS	+	0.558661	0.00654542	SM2011_b21475	SM2011_b21475	-0.413056	0.0566266	SM2011_b21475	SM2011_b21475	0.145605	0.539806	SM2011_b21475	SM2011_b21475
sense	CDS	-	-1.17905	0.00993888	SM2011_b21477	SM2011_b21477	1.7292	0.000300332	SM2011_b21477	SM2011_b21477	0.550144	0.393352	SM2011_b21477	SM2011_b21477
sense	CDS	+	-0.781263	7.71896e-17	SM2011_b21479	SM2011_b21479	1.61283	1.13584e-59	SM2011_b21479	SM2011_b21479	0.831568	3.1106e-16	SM2011_b21479	SM2011_b21479
sense	CDS	-	-0.911617	0.000133892	SM2011_b21483	SM2011_b21483	0.969858	5.50199e-05	SM2011_b21483	SM2011_b21483	0.0582407	0.883063	SM2011_b21483	SM2011_b21483
sense	CDS	+	-0.920751	0.000174166	SM2011_b21490	SM2011_b21490	-0.132725	0.648114	SM2011_b21490	SM2011_b21490	-1.05348	2.16282e-06	SM2011_b21490	SM2011_b21490
sense	CDS	-	-0.495485	0.000408386	SM2011_b21493	SM2011_b21493	0.106176	0.540901	SM2011_b21493	SM2011_b21493	-0.38931	0.00492508	SM2011_b21493	SM2011_b21493
sense	CDS	+	-0.603707	0.01814	SM2011_b21495	SM2011_b21495	-0.331155	0.198342	SM2011_b21495	SM2011_b21495	-0.934862	2.31775e-05	SM2011_b21495	SM2011_b21495
sense	CDS	-	-0.592129	0.0107319	SM2011_b21499	SM2011_b21499	2.30234	1.50926e-17	SM2011_b21499	SM2011_b21499	1.71021	4.6395e-10	SM2011_b21499	SM2011_b21499
sense	CDS	-	-0.964021	0.000320529	SM2011_b21503	SM2011_b21503	1.72004	1.95325e-09	SM2011_b21503	SM2011_b21503	0.756017	0.0223246	SM2011_b21503	SM2011_b21503
sense	CDS	-	-1.2435	3.24605e-05	SM2011_b21504	SM2011_b21504	2.27953	2.18118e-11	SM2011_b21504	SM2011_b21504	1.03603	0.00835113	SM2011_b21504	SM2011_b21504
sense	CDS	-	0.654939	6.66525e-16	SM2011_b21506	SM2011_b21506	1.58288	4.99195e-76	SM2011_b21506	SM2011_b21506	2.23782	3.62795e-161	SM2011_b21506	SM2011_b21506
sense	CDS	+	0.649605	0.006849	SM2011_b21509	SM2011_b21509	-1.0915	6.53333e-07	SM2011_b21509	SM2011_b21509	-0.441893	0.0241605	SM2011_b21509	SM2011_b21509
sense	CDS	-	-0.861054	1.85146e-05	SM2011_b21512	SM2011_b21512	3.12401	5.5665e-28	SM2011_b21512	SM2011_b21512	2.26296	9.0645e-15	SM2011_b21512	SM2011_b21512
sense	CDS	+	-0.389816	0.0156638	SM2011_b21515	SM2011_b21515	2.37804	7.68128e-36	SM2011_b21515	SM2011_b21515	1.98822	4.74502e-26	SM2011_b21515	SM2011_b21515
sense	CDS	-	0.602577	0.00249399	SM2011_b21516	SM2011_b21516	-0.523012	0.0100905	SM2011_b21516	SM2011_b21516	0.0795645	0.759247	SM2011_b21516	SM2011_b21516
sense	CDS	+	-1.17834	4.15177e-06	SM2011_b21534	SM2011_b21534	1.70811	2.78085e-10	SM2011_b21534	SM2011_b21534	0.529769	0.121757	SM2011_b21534	SM2011_b21534
sense	CDS	+	0.445291	0.0105668	SM2011_b21543	SM2011_b21543	-0.184279	0.373811	SM2011_b21543	SM2011_b21543	0.261012	0.134638	SM2011_b21543	SM2011_b21543
sense	CDS	+	0.549253	0.000749738	SM2011_b21548	SM2011_b21548	-0.231182	0.225433	SM2011_b21548	SM2011_b21548	0.31807	0.0467758	SM2011_b21548	SM2011_b21548
sense	CDS	-	0.904318	0.000270147	SM2011_b21561	SM2011_b21561	-0.530218	0.0526786	SM2011_b21561	SM2011_b21561	0.3741	0.125499	SM2011_b21561	SM2011_b21561
sense	CDS	-	0.727842	0.0219719	SM2011_b21562	SM2011_b21562	0.161507	0.712883	SM2011_b21562	SM2011_b21562	0.889349	0.00227747	SM2011_b21562	SM2011_b21562
sense	CDS	-	-1.66665	1.23831e-10	SM2011_b21569	SM2011_b21569	2.11276	1.42764e-14	SM2011_b21569	SM2011_b21569	0.446102	0.243614	SM2011_b21569	SM2011_b21569
sense	CDS	+	-0.356828	0.0436772	SM2011_b21572	SM2011_b21572	0.404929	0.0203219	SM2011_b21572	SM2011_b21572	0.048101	0.850965	SM2011_b21572	SM2011_b21572
sense	CDS	-	0.674489	0.00111606	SM2011_b21575	SM2011_b21575	-0.59768	0.00447839	SM2011_b21575	SM2011_b21575	0.0768097	0.775228	SM2011_b21575	SM2011_b21575
sense	CDS	-	0.512366	0.042566	SM2011_b21580	SM2011_b21580	-0.415636	0.114859	SM2011_b21580	SM2011_b21580	0.09673	0.753153	SM2011_b21580	SM2011_b21580
sense	CDS	+	-2.28737	1.73033e-06	SM2011_b21587	SM2011_b21587	2.63123	2.59205e-07	SM2011_b21587	SM2011_b21587	0.343864	0.693925	SM2011_b21587	SM2011_b21587
sense	CDS	-	-0.74841	5.31971e-08	SM2011_b21592	SM2011_b21592	1.09071	5.4367e-15	SM2011_b21592	SM2011_b21592	0.342302	0.0355008	SM2011_b21592	SM2011_b21592
sense	CDS	-	1.11471	0.000287541	SM2011_b21593	SM2011_b21593	-0.794035	0.0149346	SM2011_b21593	SM2011_b21593	0.320673	0.307222	SM2011_b21593	SM2011_b21593
sense	CDS	-	-0.963224	1.40935e-05	SM2011_b21604	SM2011_b21604	0.652226	0.00348695	SM2011_b21604	SM2011_b21604	-0.310998	0.264286	SM2011_b21604	SM2011_b21604
sense	CDS	-	-1.56281	1.16812e-10	SM2011_b21605	SM2011_b21605	1.46825	1.24609e-09	SM2011_b21605	SM2011_b21605	-0.0945594	0.823862	SM2011_b21605	SM2011_b21605
sense	CDS	-	-0.863215	1.58901e-20	SM2011_b21630	SM2011_b21630	-0.0868135	0.446374	SM2011_b21630	SM2011_b21630	-0.950029	2.00257e-27	SM2011_b21630	SM2011_b21630
sense	CDS	-	-0.923459	2.8571e-08	SM2011_b21651	SM2011_b21651	0.284044	0.116168	SM2011_b21651	SM2011_b21651	-0.639415	0.000142092	SM2011_b21651	SM2011_b21651
sense	CDS	+	0.624484	0.00366198	SM2011_b21667	SM2011_b21667	-0.52508	0.0176384	SM2011_b21667	SM2011_b21667	0.0994046	0.705487	SM2011_b21667	SM2011_b21667
sense	CDS	+	0.829883	0.00912843	SM2011_b21671	SM2011_b21671	-0.80774	0.011326	SM2011_b21671	SM2011_b21671	0.0221437	0.959213	SM2011_b21671	SM2011_b21671
sense	CDS	+	0.503248	0.01579	SM2011_b21678	SM2011_b21678	-0.974824	2.04174e-07	SM2011_b21678	SM2011_b21678	-0.471576	0.0073891	SM2011_b21678	SM2011_b21678
sense	CDS	-	-0.944636	5.94033e-06	SM2011_b21683	SM2011_b21683	2.25742	1.00999e-19	SM2011_b21683	SM2011_b21683	1.31279	6.36111e-07	SM2011_b21683	SM2011_b21683
sense	CDS	+	1.06508	1.95018e-06	SM2011_b21684	SM2011_b21684	-1.34292	5.11462e-10	SM2011_b21684	SM2011_b21684	-0.277836	0.180775	SM2011_b21684	SM2011_b21684
sense	CDS	-	-0.589973	0.0322768	SM2011_b21689	SM2011_b21689	-1.21255	3.46712e-08	SM2011_b21689	SM2011_b21689	-1.80253	1.44892e-17	SM2011_b21689	SM2011_b21689
sense	tRNA	+	-0.403293	5.69474e-08	SM2011_b21712	SM2011_b21712	0.845669	6.09549e-31	SM2011_b21712	SM2011_b21712	0.442376	3.58936e-09	SM2011_b21712	SM2011_b21712
sense	CDS	-	-0.733315	0.00486723	SM2011_b22004	SM2011_b22004	0.448614	0.098599	SM2011_b22004	SM2011_b22004	-0.284701	0.371202	SM2011_b22004	SM2011_b22004
sense	CDS	-	0.470177	0.0454596	SM2011_b22009	SM2011_b22009	-0.630385	0.00448204	SM2011_b22009	SM2011_b22009	-0.160208	0.523509	SM2011_b22009	SM2011_b22009
sense	CDS	-	-0.665377	0.001018	SM2011_b22017	SM2011_b22017	0.145068	0.559006	SM2011_b22017	SM2011_b22017	-0.520309	0.010751	SM2011_b22017	SM2011_b22017
sense	ncRNA	+	2.15566	8.12699e-05	SM2011_b23003	SM2011_b23003	-2.86981	5.68556e-08	SM2011_b23003	SM2011_b23003	-0.714156	0.27628	SM2011_b23003	SM2011_b23003
sense	ncRNA	+	1.26865	0.000583305	SM2011_b23004	SM2011_b23004	-0.991268	0.0100357	SM2011_b23004	SM2011_b23004	0.277386	0.474107	SM2011_b23004	SM2011_b23004
sense	ncRNA	-	0.532933	0.0151205	SM2011_b23008	SM2011_b23008	-1.53007	3.51359e-16	SM2011_b23008	SM2011_b23008	-0.997142	6.29767e-10	SM2011_b23008	SM2011_b23008
sense	ncRNA	+	0.899712	3.16693e-18	SM2011_b23009	SM2011_b23009	-0.387232	0.000570758	SM2011_b23009	SM2011_b23009	0.51248	1.94364e-07	SM2011_b23009	SM2011_b23009
sense	ncRNA	-	1.14711	0.0125855	SM2011_b23015	SM2011_b23015	-1.72241	4.77383e-05	SM2011_b23015	SM2011_b23015	-0.575293	0.12835	SM2011_b23015	SM2011_b23015
sense	ncRNA	+	-2.45526	2.64934e-05	SM2011_b23028	SM2011_b23028	1.80484	0.00109571	SM2011_b23028	SM2011_b23028	-0.650425	0.436505	SM2011_b23028	SM2011_b23028
sense	ncRNA	-	1.5897	0.0444643	SM2011_b23033	SM2011_b23033	-1.16519	0.172394	SM2011_b23033	SM2011_b23033	0.424518	0.564376	SM2011_b23033	SM2011_b23033
sense	ncRNA	+	4.3048	6.30509e-09	SM2011_b23034	SM2011_b23034	-4.81743	3.63128e-11	SM2011_b23034	SM2011_b23034	-0.512631	0.165943	SM2011_b23034	SM2011_b23034
sense	ncRNA	-	1.18025	1.96563e-06	SM2011_b23035	SM2011_b23035	-0.759301	0.0042466	SM2011_b23035	SM2011_b23035	0.420952	0.078667	SM2011_b23035	SM2011_b23035
sense	ncRNA	-	1.73676	1.01279e-36	SM2011_b23036	SM2011_b23036	-0.754211	4.83962e-07	SM2011_b23036	SM2011_b23036	0.982549	1.69516e-17	SM2011_b23036	SM2011_b23036
sense	ncRNA	-	-1.78341	0.0336632	SM2011_b23039	SM2011_b23039	2.86206	0.00447849	SM2011_b23039	SM2011_b23039	1.07866	0.438638	SM2011_b23039	SM2011_b23039
sense	ncRNA	+	0.599974	0.000341314	SM2011_b23043	SM2011_b23043	-0.861161	5.99511e-08	SM2011_b23043	SM2011_b23043	-0.261187	0.107451	SM2011_b23043	SM2011_b23043
sense	ncRNA	-	1.25677	1.04859e-14	SM2011_b23050	SM2011_b23050	-0.839965	8.37074e-07	SM2011_b23050	SM2011_b23050	0.416801	0.00478235	SM2011_b23050	SM2011_b23050
sense	ncRNA	-	0.875723	0.017679	SM2011_b23061	SM2011_b23061	-1.39395	3.46501e-05	SM2011_b23061	SM2011_b23061	-0.518227	0.0892927	SM2011_b23061	SM2011_b23061
sense	ncRNA	-	-1.81213	2.45596e-06	SM2011_b23067	SM2011_b23067	2.55602	4.55817e-09	SM2011_b23067	SM2011_b23067	0.743894	0.213414	SM2011_b23067	SM2011_b23067
sense	ncRNA	+	1.03739	3.37939e-31	SM2011_b23074	SM2011_b23074	-0.909835	3.06568e-24	SM2011_b23074	SM2011_b23074	0.12756	0.260662	SM2011_b23074	SM2011_b23074
sense	ncRNA	-	1.32922	0.00529975	SM2011_b23083	SM2011_b23083	-1.58033	0.000562808	SM2011_b23083	SM2011_b23083	-0.251111	0.593703	SM2011_b23083	SM2011_b23083
sense	ncRNA	-	2.21706	0.0043901	SM2011_b23084	SM2011_b23084	-1.4277	0.0972452	SM2011_b23084	SM2011_b23084	0.789363	0.187783	SM2011_b23084	SM2011_b23084
sense	ncRNA	-	0.866606	0.049812	SM2011_b23087	SM2011_b23087	-1.89354	5.77032e-07	SM2011_b23087	SM2011_b23087	-1.02693	0.000854134	SM2011_b23087	SM2011_b23087
sense	ncRNA	-	0.904328	0.00217801	SM2011_b23097	SM2011_b23097	-1.11382	8.4696e-05	SM2011_b23097	SM2011_b23097	-0.209496	0.492848	SM2011_b23097	SM2011_b23097
sense	ncRNA	+	1.04599	2.8592e-05	SM2011_b23110	SM2011_b23110	-0.896729	0.000455527	SM2011_b23110	SM2011_b23110	0.149262	0.602224	SM2011_b23110	SM2011_b23110
sense	ncRNA	+	0.890002	0.0365641	SM2011_b23111	SM2011_b23111	-1.1294	0.00510134	SM2011_b23111	SM2011_b23111	-0.239403	0.58896	SM2011_b23111	SM2011_b23111
sense	ncRNA	-	1.23593	3.16333e-07	SM2011_b23116	SM2011_b23116	-0.978971	6.53193e-05	SM2011_b23116	SM2011_b23116	0.256957	0.425353	SM2011_b23116	SM2011_b23116
sense	ncRNA	+	0.648914	0.000308659	SM2011_b23121	SM2011_b23121	-0.739223	2.62894e-05	SM2011_b23121	SM2011_b23121	-0.0903095	0.677035	SM2011_b23121	SM2011_b23121
sense	CDS	-	3.38574	0.0272752	SM2011_b23125	SM2011_b23125	-2.59177	0.112869	SM2011_b23125	SM2011_b23125	0.793971	0.457094	SM2011_b23125	SM2011_b23125
sense	ncRNA	+	1.23372	0.00676113	SM2011_b23128	SM2011_b23128	-1.39874	0.00156449	SM2011_b23128	SM2011_b23128	-0.16502	0.738139	SM2011_b23128	SM2011_b23128
sense	ncRNA	+	1.75712	3.39354e-14	SM2011_b23130	SM2011_b23130	-0.298205	0.350693	SM2011_b23130	SM2011_b23130	1.45892	1.66437e-13	SM2011_b23130	SM2011_b23130
sense	ncRNA	-	1.6358	0.00822553	SM2011_b23139	SM2011_b23139	-1.45623	0.0210441	SM2011_b23139	SM2011_b23139	0.179577	0.799963	SM2011_b23139	SM2011_b23139
sense	ncRNA	+	0.556814	5.30374e-05	SM2011_b23145	SM2011_b23145	-2.39658	4.37403e-84	SM2011_b23145	SM2011_b23145	-1.83977	3.62163e-58	SM2011_b23145	SM2011_b23145
sense	ncRNA	+	0.625939	4.17667e-05	SM2011_b23146	SM2011_b23146	-1.16907	1.58069e-16	SM2011_b23146	SM2011_b23146	-0.543127	2.26663e-05	SM2011_b23146	SM2011_b23146
sense	ncRNA	+	0.68437	1.04269e-10	SM2011_b23147	SM2011_b23147	-0.401524	0.000308175	SM2011_b23147	SM2011_b23147	0.282846	0.0112131	SM2011_b23147	SM2011_b23147
sense	ncRNA	-	1.40491	1.73723e-08	SM2011_b23150	SM2011_b23150	-0.359528	0.264995	SM2011_b23150	SM2011_b23150	1.04538	1.17018e-06	SM2011_b23150	SM2011_b23150
sense	ncRNA	-	0.976917	0.00185994	SM2011_b23159	SM2011_b23159	-0.599949	0.0821401	SM2011_b23159	SM2011_b23159	0.376968	0.234539	SM2011_b23159	SM2011_b23159
sense	ncRNA	+	0.838317	1.01164e-07	SM2011_b23161	SM2011_b23161	-1.32305	7.056e-19	SM2011_b23161	SM2011_b23161	-0.484731	0.000211216	SM2011_b23161	SM2011_b23161
sense	ncRNA	+	1.51924	0.0115412	SM2011_b23164	SM2011_b23164	-0.997252	0.130904	SM2011_b23164	SM2011_b23164	0.52199	0.361553	SM2011_b23164	SM2011_b23164
sense	ncRNA	+	0.931976	0.0235343	SM2011_b23167	SM2011_b23167	-0.932854	0.0228798	SM2011_b23167	SM2011_b23167	-0.000877566	0.998795	SM2011_b23167	SM2011_b23167
sense	ncRNA	+	1.66524	1.67162e-10	SM2011_b23168	SM2011_b23168	-1.48462	1.84663e-08	SM2011_b23168	SM2011_b23168	0.180622	0.519501	SM2011_b23168	SM2011_b23168
sense	ncRNA	-	1.04876	3.43265e-22	SM2011_b23183	SM2011_b23183	-1.87634	2.18953e-73	SM2011_b23183	SM2011_b23183	-0.827578	1.99926e-21	SM2011_b23183	SM2011_b23183
sense	CDS	-	0.760189	0.045459	SM2011_b23184	SM2011_b23184	-0.675818	0.0826465	SM2011_b23184	SM2011_b23184	0.0843711	0.855292	SM2011_b23184	SM2011_b23184
sense	ncRNA	-	0.702228	0.0233115	SM2011_b23195	SM2011_b23195	-0.585093	0.0681959	SM2011_b23195	SM2011_b23195	0.117135	0.755082	SM2011_b23195	SM2011_b23195
sense	ncRNA	-	0.512447	7.30491e-05	SM2011_b23196	SM2011_b23196	1.2484	1.10566e-17	SM2011_b23196	SM2011_b23196	1.76084	1.98544e-40	SM2011_b23196	SM2011_b23196
sense	ncRNA	+	2.05041	6.94485e-10	SM2011_b23197	SM2011_b23197	-1.97403	3.15174e-09	SM2011_b23197	SM2011_b23197	0.0763786	0.82586	SM2011_b23197	SM2011_b23197
sense	ncRNA	-	1.4602	5.14761e-13	SM2011_b23201	SM2011_b23201	-1.91273	1.37329e-22	SM2011_b23201	SM2011_b23201	-0.452521	0.0048807	SM2011_b23201	SM2011_b23201
sense	ncRNA	+	1.34407	0.00189165	SM2011_b23203	SM2011_b23203	-2.11434	1.14525e-07	SM2011_b23203	SM2011_b23203	-0.770275	0.020053	SM2011_b23203	SM2011_b23203
sense	ncRNA	+	0.793305	0.00874653	SM2011_b23206	SM2011_b23206	-1.325	1.64015e-06	SM2011_b23206	SM2011_b23206	-0.531692	0.0381404	SM2011_b23206	SM2011_b23206
sense	ncRNA	+	0.375396	0.00988011	SM2011_b23207	SM2011_b23207	-0.770446	4.63041e-09	SM2011_b23207	SM2011_b23207	-0.39505	0.00164242	SM2011_b23207	SM2011_b23207
sense	ncRNA	+	0.656536	0.00230295	SM2011_b23209	SM2011_b23209	-0.980109	1.17638e-06	SM2011_b23209	SM2011_b23209	-0.323573	0.101745	SM2011_b23209	SM2011_b23209
sense	ncRNA	+	0.847487	0.000110836	SM2011_b23215	SM2011_b23215	-0.516853	0.0306358	SM2011_b23215	SM2011_b23215	0.330634	0.128091	SM2011_b23215	SM2011_b23215
sense	ncRNA	-	2.17562	4.93551e-05	SM2011_b23227	SM2011_b23227	-3.21882	1.55981e-10	SM2011_b23227	SM2011_b23227	-1.0432	0.00105134	SM2011_b23227	SM2011_b23227
sense	ncRNA	+	0.87406	7.86486e-08	SM2011_b23228	SM2011_b23228	-2.03528	1.66963e-42	SM2011_b23228	SM2011_b23228	-1.16122	3.76374e-21	SM2011_b23228	SM2011_b23228
sense	ncRNA	-	1.57377	4.16504e-31	SM2011_b23231	SM2011_b23231	-1.82677	2.17149e-42	SM2011_b23231	SM2011_b23231	-0.253009	0.0380544	SM2011_b23231	SM2011_b23231
sense	ncRNA	+	1.19413	6.17867e-16	SM2011_b23232	SM2011_b23232	0.810216	7.39734e-06	SM2011_b23232	SM2011_b23232	2.00435	2.686e-41	SM2011_b23232	SM2011_b23232
sense	ncRNA	+	1.31938	0.0485475	SM2011_b23236	SM2011_b23236	-1.38229	0.0359308	SM2011_b23236	SM2011_b23236	-0.0629162	0.934393	SM2011_b23236	SM2011_b23236
sense	ncRNA	-	1.2487	4.03126e-16	SM2011_b23237	SM2011_b23237	-1.40546	1.66066e-20	SM2011_b23237	SM2011_b23237	-0.156756	0.351043	SM2011_b23237	SM2011_b23237
sense	ncRNA	-	1.30465	0.0337223	SM2011_b23243	SM2011_b23243	-1.66797	0.00397539	SM2011_b23243	SM2011_b23243	-0.363312	0.523032	SM2011_b23243	SM2011_b23243
sense	ncRNA	+	1.2659	0.0204251	SM2011_b23250	SM2011_b23250	-1.33842	0.0126486	SM2011_b23250	SM2011_b23250	-0.0725245	0.909555	SM2011_b23250	SM2011_b23250
sense	ncRNA	+	1.19638	0.00209125	SM2011_b23251	SM2011_b23251	-1.32863	0.000465274	SM2011_b23251	SM2011_b23251	-0.132242	0.768669	SM2011_b23251	SM2011_b23251
sense	ncRNA	+	1.07762	0.023207	SM2011_b23261	SM2011_b23261	-1.567	0.000346326	SM2011_b23261	SM2011_b23261	-0.489386	0.228498	SM2011_b23261	SM2011_b23261
sense	ncRNA	-	1.47089	0.00178599	SM2011_b23275	SM2011_b23275	-0.567215	0.332615	SM2011_b23275	SM2011_b23275	0.903673	0.0253766	SM2011_b23275	SM2011_b23275
sense	ncRNA	-	1.13653	0.00108048	SM2011_b23277	SM2011_b23277	-1.33279	7.46176e-05	SM2011_b23277	SM2011_b23277	-0.196269	0.589161	SM2011_b23277	SM2011_b23277
sense	ncRNA	+	0.992227	0.0389325	SM2011_b23286	SM2011_b23286	-1.04088	0.0280213	SM2011_b23286	SM2011_b23286	-0.0486524	0.933985	SM2011_b23286	SM2011_b23286
sense	ncRNA	-	-0.946245	7.84787e-05	SM2011_b23291	SM2011_b23291	1.31953	7.3928e-08	SM2011_b23291	SM2011_b23291	0.373286	0.240088	SM2011_b23291	SM2011_b23291
sense	ncRNA	-	2.16101	0.0116854	SM2011_b23292	SM2011_b23292	-1.97941	0.0229125	SM2011_b23292	SM2011_b23292	0.181593	0.816594	SM2011_b23292	SM2011_b23292
sense	ncRNA	-	0.908112	0.00873807	SM2011_b23293	SM2011_b23293	-1.17386	0.000357241	SM2011_b23293	SM2011_b23293	-0.265744	0.445905	SM2011_b23293	SM2011_b23293
sense	ncRNA	+	1.5853	0.00114869	SM2011_b23296	SM2011_b23296	-1.34453	0.00744205	SM2011_b23296	SM2011_b23296	0.240771	0.60962	SM2011_b23296	SM2011_b23296
sense	ncRNA	+	0.847346	3.5759e-06	SM2011_b23310	SM2011_b23310	-0.825791	6.50507e-06	SM2011_b23310	SM2011_b23310	0.0215547	0.933309	SM2011_b23310	SM2011_b23310
sense	ncRNA	-	0.359111	0.0158592	SM2011_b23325	SM2011_b23325	-0.697612	2.35318e-07	SM2011_b23325	SM2011_b23325	-0.338501	0.00983047	SM2011_b23325	SM2011_b23325
sense	ncRNA	+	0.619193	0.000369884	SM2011_b23326	SM2011_b23326	-0.202901	0.341726	SM2011_b23326	SM2011_b23326	0.416291	0.0128899	SM2011_b23326	SM2011_b23326
sense	ncRNA	-	0.701656	0.00114631	SM2011_b23342	SM2011_b23342	-1.23186	5e-10	SM2011_b23342	SM2011_b23342	-0.5302	0.00279451	SM2011_b23342	SM2011_b23342
sense	ncRNA	+	1.43359	4.41134e-05	SM2011_b23348	SM2011_b23348	-0.994216	0.00814765	SM2011_b23348	SM2011_b23348	0.439369	0.162118	SM2011_b23348	SM2011_b23348
sense	ncRNA	-	1.06677	0.00116359	SM2011_b23352	SM2011_b23352	-1.09205	0.0008075	SM2011_b23352	SM2011_b23352	-0.0252758	0.953599	SM2011_b23352	SM2011_b23352
sense	ncRNA	+	1.19689	0.000216965	SM2011_b23359	SM2011_b23359	-1.43897	4.22009e-06	SM2011_b23359	SM2011_b23359	-0.242079	0.45757	SM2011_b23359	SM2011_b23359
sense	ncRNA	+	0.984339	2.64867e-12	SM2011_b23369	SM2011_b23369	-0.974788	4.30896e-12	SM2011_b23369	SM2011_b23369	0.00955061	0.964343	SM2011_b23369	SM2011_b23369
sense	ncRNA	-	1.21493	0.0061659	SM2011_b23375	SM2011_b23375	-1.26418	0.00385985	SM2011_b23375	SM2011_b23375	-0.0492498	0.929414	SM2011_b23375	SM2011_b23375
sense	CDS	-	-3.11014	3.11479e-93	SM2011_b23377	SM2011_b23377	3.54499	2.03e-98	SM2011_b23377	SM2011_b23377	0.434855	0.0696744	SM2011_b23377	SM2011_b23377
sense	ncRNA	+	2.27139	2.99836e-43	SM2011_b23390	SM2011_b23390	-1.45007	2.00441e-17	SM2011_b23390	SM2011_b23390	0.821318	4.72516e-09	SM2011_b23390	SM2011_b23390
sense	ncRNA	+	1.60502	6.22959e-43	SM2011_b23392	SM2011_b23392	-1.58986	4.6136e-42	SM2011_b23392	SM2011_b23392	0.0151527	0.927013	SM2011_b23392	SM2011_b23392
sense	CDS	-	0.480639	0.00017073	SM2011_b23398	SM2011_b23398	-0.726683	2.10514e-09	SM2011_b23398	SM2011_b23398	-0.246044	0.0467945	SM2011_b23398	SM2011_b23398
sense	ncRNA	+	1.03658	2.39109e-08	SM2011_b23413	SM2011_b23413	-1.87176	3.92017e-27	SM2011_b23413	SM2011_b23413	-0.835177	5.93802e-09	SM2011_b23413	SM2011_b23413
sense	ncRNA	-	-1.37878	1.86726e-05	SM2011_b23415	SM2011_b23415	0.624602	0.0566266	SM2011_b23415	SM2011_b23415	-0.754174	0.0349188	SM2011_b23415	SM2011_b23415
sense	ncRNA	+	0.653772	0.00768312	SM2011_b23425	SM2011_b23425	-0.322453	0.256279	SM2011_b23425	SM2011_b23425	0.33132	0.174776	SM2011_b23425	SM2011_b23425
sense	ncRNA	+	1.66705	5.38846e-35	SM2011_b23438	SM2011_b23438	-0.834852	9.57093e-09	SM2011_b23438	SM2011_b23438	0.832197	7.94933e-14	SM2011_b23438	SM2011_b23438
sense	ncRNA	+	-1.75352	7.86623e-10	SM2011_b23443	SM2011_b23443	2.15956	2.56589e-12	SM2011_b23443	SM2011_b23443	0.406035	0.377636	SM2011_b23443	SM2011_b23443
sense	ncRNA	-	1.5248	0.00109242	SM2011_b23447	SM2011_b23447	-1.26587	0.00878882	SM2011_b23447	SM2011_b23447	0.258929	0.572065	SM2011_b23447	SM2011_b23447
sense	ncRNA	-	2.50301	3.63436e-05	SM2011_b23448	SM2011_b23448	-1.91149	0.0026305	SM2011_b23448	SM2011_b23448	0.591523	0.192526	SM2011_b23448	SM2011_b23448
sense	ncRNA	+	0.763122	8.80607e-05	SM2011_b23449	SM2011_b23449	-1.28218	1.505e-12	SM2011_b23449	SM2011_b23449	-0.519055	0.00139482	SM2011_b23449	SM2011_b23449
sense	ncRNA	+	1.14713	0.0103149	SM2011_b23454	SM2011_b23454	-0.638646	0.210875	SM2011_b23454	SM2011_b23454	0.508485	0.234158	SM2011_b23454	SM2011_b23454
sense	ncRNA	-	1.28341	7.89058e-08	SM2011_b23456	SM2011_b23456	-0.756876	0.00363401	SM2011_b23456	SM2011_b23456	0.526535	0.0125569	SM2011_b23456	SM2011_b23456
sense	ncRNA	-	0.593548	0.0495234	SM2011_b23464	SM2011_b23464	-0.759132	0.00814625	SM2011_b23464	SM2011_b23464	-0.165585	0.626391	SM2011_b23464	SM2011_b23464
sense	ncRNA	+	1.39669	0.000280474	SM2011_b23467	SM2011_b23467	-1.57674	2.57014e-05	SM2011_b23467	SM2011_b23467	-0.180046	0.64686	SM2011_b23467	SM2011_b23467
sense	ncRNA	+	2.1946	0.000351736	SM2011_b24003	SM2011_b24003	-3.48741	8.53939e-10	SM2011_b24003	SM2011_b24003	-1.29281	0.00053267	SM2011_b24003	SM2011_b24003
sense	ncRNA	+	-0.814163	0.000294129	SM2011_b24010	SM2011_b24010	-0.778006	6.80084e-05	SM2011_b24010	SM2011_b24010	-1.59217	4.05756e-17	SM2011_b24010	SM2011_b24010
sense	ncRNA	+	1.21032	0.000571388	SM2011_b24013	SM2011_b24013	-1.18791	0.000715398	SM2011_b24013	SM2011_b24013	0.02241	0.96346	SM2011_b24013	SM2011_b24013
sense	ncRNA	+	1.29168	8.42079e-06	SM2011_b24016	SM2011_b24016	-0.548078	0.109159	SM2011_b24016	SM2011_b24016	0.743602	0.00308036	SM2011_b24016	SM2011_b24016
sense	ncRNA	-	-2.5878	2.69475e-41	SM2011_b24018	SM2011_b24018	3.79048	1.20958e-55	SM2011_b24018	SM2011_b24018	1.20267	2.13708e-05	SM2011_b24018	SM2011_b24018
sense	ncRNA	+	0.660312	7.34314e-05	SM2011_b24026	SM2011_b24026	-0.310697	0.100582	SM2011_b24026	SM2011_b24026	0.349616	0.0320832	SM2011_b24026	SM2011_b24026
sense	ncRNA	+	1.26519	7.71206e-15	SM2011_b24029	SM2011_b24029	-0.607318	0.000589261	SM2011_b24029	SM2011_b24029	0.657876	1.65758e-05	SM2011_b24029	SM2011_b24029
sense	ncRNA	-	0.488421	0.00350039	SM2011_b24031	SM2011_b24031	-0.765463	9.59957e-07	SM2011_b24031	SM2011_b24031	-0.277041	0.078526	SM2011_b24031	SM2011_b24031
sense	ncRNA	-	0.420647	1.25782e-13	SM2011_b24035	SM2011_b24035	-0.942744	8.11309e-67	SM2011_b24035	SM2011_b24035	-0.522097	1.23201e-22	SM2011_b24035	SM2011_b24035
sense	CDS	+	-0.584039	0.00463984	SM2011_c00001	SM2011_c00001	3.02275	1.61176e-25	SM2011_c00001	SM2011_c00001	2.43871	5.88376e-17	SM2011_c00001	SM2011_c00001
sense	CDS	+	-0.354196	0.00869238	SM2011_c00002	SM2011_c00002	1.29871	7.83385e-22	SM2011_c00002	SM2011_c00002	0.944518	2.0089e-12	SM2011_c00002	SM2011_c00002
sense	CDS	+	-0.818817	1.29419e-10	SM2011_c00003	SM2011_c00003	2.72563	4.2951e-64	SM2011_c00003	SM2011_c00003	1.90681	2.14575e-31	SM2011_c00003	SM2011_c00003
sense	CDS	+	0.416802	0.0107503	SM2011_c00022	SM2011_c00022	-0.600097	9.60753e-05	SM2011_c00022	SM2011_c00022	-0.183296	0.280083	SM2011_c00022	SM2011_c00022
sense	CDS	+	0.382812	3.1183e-06	SM2011_c00023	SM2011_c00023	-0.511354	1.39591e-10	SM2011_c00023	SM2011_c00023	-0.128542	0.180922	SM2011_c00023	SM2011_c00023
sense	CDS	+	0.788014	4.30647e-11	SM2011_c00026	SM2011_c00026	-1.24182	3.35409e-27	SM2011_c00026	SM2011_c00026	-0.453801	4.35903e-05	SM2011_c00026	SM2011_c00026
sense	CDS	+	-1.82545	1.58118e-28	SM2011_c00027	SM2011_c00027	-0.112939	0.554792	SM2011_c00027	SM2011_c00027	-1.93839	1.03334e-34	SM2011_c00027	SM2011_c00027
sense	CDS	+	0.436462	0.0195439	SM2011_c00032	SM2011_c00032	-0.190618	0.385354	SM2011_c00032	SM2011_c00032	0.245844	0.20692	SM2011_c00032	SM2011_c00032
sense	CDS	+	-0.588544	0.0157474	SM2011_c00033	SM2011_c00033	1.90584	4.5401e-12	SM2011_c00033	SM2011_c00033	1.3173	3.19986e-06	SM2011_c00033	SM2011_c00033
sense	CDS	+	-0.407477	0.00320032	SM2011_c00039	SM2011_c00039	0.372572	0.00739822	SM2011_c00039	SM2011_c00039	-0.034905	0.867636	SM2011_c00039	SM2011_c00039
sense	CDS	+	-1.44129	3.99106e-53	SM2011_c00040	SM2011_c00040	2.10383	8.93271e-101	SM2011_c00040	SM2011_c00040	0.662534	5.09816e-10	SM2011_c00040	SM2011_c00040
sense	CDS	+	0.371908	0.000655635	SM2011_c00041	SM2011_c00041	-0.360456	0.000966867	SM2011_c00041	SM2011_c00041	0.0114528	0.945284	SM2011_c00041	SM2011_c00041
sense	CDS	+	-1.1198	3.97632e-06	SM2011_c00044	SM2011_c00044	3.22721	2.39952e-23	SM2011_c00044	SM2011_c00044	2.10741	5.59166e-10	SM2011_c00044	SM2011_c00044
sense	CDS	+	-0.283094	0.0288887	SM2011_c00048	SM2011_c00048	-0.363716	0.00231412	SM2011_c00048	SM2011_c00048	-0.64681	3.50048e-09	SM2011_c00048	SM2011_c00048
sense	CDS	+	-1.47254	8.36315e-10	SM2011_c00049	SM2011_c00049	1.64634	2.17284e-11	SM2011_c00049	SM2011_c00049	0.173802	0.663527	SM2011_c00049	SM2011_c00049
sense	CDS	+	-0.475153	2.24288e-07	SM2011_c00059	SM2011_c00059	2.818	1.74784e-120	SM2011_c00059	SM2011_c00059	2.34284	4.01526e-85	SM2011_c00059	SM2011_c00059
sense	CDS	+	-0.395926	0.00645981	SM2011_c00060	SM2011_c00060	2.63058	5.68188e-47	SM2011_c00060	SM2011_c00060	2.23465	4.28863e-35	SM2011_c00060	SM2011_c00060
sense	CDS	+	-0.874646	8.77461e-14	SM2011_c00062	SM2011_c00062	1.98495	2.27659e-47	SM2011_c00062	SM2011_c00062	1.1103	6.28712e-15	SM2011_c00062	SM2011_c00062
sense	CDS	+	0.389573	0.00648868	SM2011_c00063	SM2011_c00063	2.88167	1.70309e-43	SM2011_c00063	SM2011_c00063	3.27124	2.04404e-60	SM2011_c00063	SM2011_c00063
sense	CDS	-	0.256638	0.0035246	SM2011_c00070	SM2011_c00070	0.103047	0.320467	SM2011_c00070	SM2011_c00070	0.359685	1.10678e-05	SM2011_c00070	SM2011_c00070
sense	CDS	-	-0.22494	0.0185655	SM2011_c00074	SM2011_c00074	0.16809	0.0908271	SM2011_c00074	SM2011_c00074	-0.0568491	0.648689	SM2011_c00074	SM2011_c00074
sense	CDS	-	0.237618	0.0177931	SM2011_c00079	SM2011_c00079	-0.121584	0.282346	SM2011_c00079	SM2011_c00079	0.116033	0.290894	SM2011_c00079	SM2011_c00079
sense	CDS	-	0.390936	0.00194164	SM2011_c00080	SM2011_c00080	-0.405368	0.00118204	SM2011_c00080	SM2011_c00080	-0.0144316	0.938494	SM2011_c00080	SM2011_c00080
sense	CDS	-	0.790352	2.85826e-08	SM2011_c00084	SM2011_c00084	-0.505496	0.000813326	SM2011_c00084	SM2011_c00084	0.284856	0.0452208	SM2011_c00084	SM2011_c00084
sense	CDS	-	-0.410275	0.00251328	SM2011_c00088	SM2011_c00088	0.94575	1.15527e-12	SM2011_c00088	SM2011_c00088	0.535475	9.81272e-05	SM2011_c00088	SM2011_c00088
sense	CDS	-	-0.265579	0.00932702	SM2011_c00100	SM2011_c00100	0.247762	0.0158647	SM2011_c00100	SM2011_c00100	-0.0178171	0.909555	SM2011_c00100	SM2011_c00100
sense	CDS	-	-0.531433	0.0123085	SM2011_c00105	SM2011_c00105	0.718462	0.000591645	SM2011_c00105	SM2011_c00105	0.187029	0.49676	SM2011_c00105	SM2011_c00105
sense	CDS	-	-1.47775	0.0431296	SM2011_c00106	SM2011_c00106	1.65985	0.0268434	SM2011_c00106	SM2011_c00106	0.182095	0.881455	SM2011_c00106	SM2011_c00106
sense	CDS	-	0.993269	8.08121e-22	SM2011_c00108	SM2011_c00108	-0.371579	0.00110678	SM2011_c00108	SM2011_c00108	0.62169	2.4719e-10	SM2011_c00108	SM2011_c00108
sense	CDS	-	-1.65116	5.58558e-18	SM2011_c00109	SM2011_c00109	1.62976	1.98704e-17	SM2011_c00109	SM2011_c00109	-0.0214053	0.955079	SM2011_c00109	SM2011_c00109
sense	CDS	-	-1.09944	0.0105102	SM2011_c00112	SM2011_c00112	0.64534	0.142541	SM2011_c00112	SM2011_c00112	-0.454097	0.393525	SM2011_c00112	SM2011_c00112
sense	CDS	-	-0.77309	0.0198052	SM2011_c00115	SM2011_c00115	0.729685	0.0287564	SM2011_c00115	SM2011_c00115	-0.0434046	0.934393	SM2011_c00115	SM2011_c00115
sense	CDS	-	-1.33198	1.19137e-07	SM2011_c00116	SM2011_c00116	1.1361	5.16026e-06	SM2011_c00116	SM2011_c00116	-0.195886	0.608644	SM2011_c00116	SM2011_c00116
sense	CDS	-	-0.453182	0.000789656	SM2011_c00120	SM2011_c00120	0.165715	0.281147	SM2011_c00120	SM2011_c00120	-0.287467	0.0418933	SM2011_c00120	SM2011_c00120
sense	tRNA	+	-0.550143	1.7777e-06	SM2011_c00125	SM2011_c00125	1.50455	8.81749e-37	SM2011_c00125	SM2011_c00125	0.954409	2.00547e-15	SM2011_c00125	SM2011_c00125
sense	tRNA	+	0.565389	9.34351e-05	SM2011_c00126	SM2011_c00126	-0.13926	0.448193	SM2011_c00126	SM2011_c00126	0.426129	0.00281456	SM2011_c00126	SM2011_c00126
sense	CDS	-	-1.08388	7.20987e-05	SM2011_c00128	SM2011_c00128	0.867102	0.00150047	SM2011_c00128	SM2011_c00128	-0.216781	0.579046	SM2011_c00128	SM2011_c00128
sense	CDS	+	-0.749797	1.61315e-09	SM2011_c00130	SM2011_c00130	0.194443	0.170523	SM2011_c00130	SM2011_c00130	-0.555355	8.65371e-06	SM2011_c00130	SM2011_c00130
sense	CDS	+	-0.599134	0.0451766	SM2011_c00132	SM2011_c00132	0.619787	0.0380612	SM2011_c00132	SM2011_c00132	0.0206535	0.966729	SM2011_c00132	SM2011_c00132
sense	CDS	+	-0.450312	0.000914133	SM2011_c00133	SM2011_c00133	0.524571	9.43146e-05	SM2011_c00133	SM2011_c00133	0.0742586	0.703643	SM2011_c00133	SM2011_c00133
sense	CDS	+	0.710433	0.000296537	SM2011_c00137	SM2011_c00137	0.967294	2.08193e-05	SM2011_c00137	SM2011_c00137	1.67773	7.17236e-18	SM2011_c00137	SM2011_c00137
sense	CDS	+	0.885554	5.08983e-08	SM2011_c00138	SM2011_c00138	-1.21197	9.26364e-15	SM2011_c00138	SM2011_c00138	-0.326421	0.0305003	SM2011_c00138	SM2011_c00138
sense	CDS	+	-0.626345	5.85043e-11	SM2011_c00140	SM2011_c00140	0.68487	7.65085e-13	SM2011_c00140	SM2011_c00140	0.0585248	0.689489	SM2011_c00140	SM2011_c00140
sense	CDS	-	1.31429	9.20231e-63	SM2011_c00141	SM2011_c00141	1.1406	1.44689e-30	SM2011_c00141	SM2011_c00141	2.45489	1.24056e-181	SM2011_c00141	SM2011_c00141
sense	CDS	-	-0.583651	0.0315545	SM2011_c00145	SM2011_c00145	0.182505	0.567361	SM2011_c00145	SM2011_c00145	-0.401146	0.165246	SM2011_c00145	SM2011_c00145
sense	CDS	-	1.64584	1.53132e-21	SM2011_c00147	SM2011_c00147	-1.71518	1.70714e-23	SM2011_c00147	SM2011_c00147	-0.0693354	0.742698	SM2011_c00147	SM2011_c00147
sense	CDS	-	0.291097	0.0253288	SM2011_c00148	SM2011_c00148	0.0996904	0.541737	SM2011_c00148	SM2011_c00148	0.390788	0.000831898	SM2011_c00148	SM2011_c00148
sense	CDS	-	-0.409113	1.69585e-09	SM2011_c00150	SM2011_c00150	1.26843	2.93639e-74	SM2011_c00150	SM2011_c00150	0.85932	1.49452e-35	SM2011_c00150	SM2011_c00150
sense	CDS	-	-0.717196	6.8645e-20	SM2011_c00153	SM2011_c00153	0.740537	6.13886e-21	SM2011_c00153	SM2011_c00153	0.0233406	0.86236	SM2011_c00153	SM2011_c00153
sense	CDS	+	0.965599	1.85621e-18	SM2011_c00157	SM2011_c00157	-0.79021	1.98825e-12	SM2011_c00157	SM2011_c00157	0.175389	0.127517	SM2011_c00157	SM2011_c00157
sense	CDS	+	-1.17111	7.08227e-05	SM2011_c00158	SM2011_c00158	2.3716	5.43938e-12	SM2011_c00158	SM2011_c00158	1.20049	0.00184139	SM2011_c00158	SM2011_c00158
sense	CDS	-	0.513646	1.50055e-07	SM2011_c00174	SM2011_c00174	-0.419965	2.4041e-05	SM2011_c00174	SM2011_c00174	0.093681	0.455534	SM2011_c00174	SM2011_c00174
sense	CDS	-	-0.277232	0.0251515	SM2011_c00177	SM2011_c00177	-0.36393	0.0013992	SM2011_c00177	SM2011_c00177	-0.641161	8.60953e-10	SM2011_c00177	SM2011_c00177
sense	CDS	+	-0.719281	0.000577367	SM2011_c00179	SM2011_c00179	-0.0406448	0.886655	SM2011_c00179	SM2011_c00179	-0.759926	9.69526e-05	SM2011_c00179	SM2011_c00179
sense	CDS	-	-0.477252	0.0222252	SM2011_c00181	SM2011_c00181	0.10619	0.681739	SM2011_c00181	SM2011_c00181	-0.371062	0.0808016	SM2011_c00181	SM2011_c00181
sense	CDS	+	-0.942885	0.00545161	SM2011_c00182	SM2011_c00182	1.53266	1.35004e-05	SM2011_c00182	SM2011_c00182	0.589774	0.177934	SM2011_c00182	SM2011_c00182
sense	CDS	-	-1.25818	0.000210051	SM2011_c00183	SM2011_c00183	1.91316	1.18152e-07	SM2011_c00183	SM2011_c00183	0.654981	0.154263	SM2011_c00183	SM2011_c00183
sense	CDS	+	-0.144604	0.0299827	SM2011_c00190	SM2011_c00190	0.507768	2.43565e-17	SM2011_c00190	SM2011_c00190	0.363164	1.36801e-09	SM2011_c00190	SM2011_c00190
sense	CDS	-	-0.880513	1.06494e-14	SM2011_c00191	SM2011_c00191	2.3993	4.28866e-62	SM2011_c00191	SM2011_c00191	1.51878	9.51497e-25	SM2011_c00191	SM2011_c00191
sense	CDS	+	-0.299254	0.0477821	SM2011_c00194	SM2011_c00194	0.127416	0.46074	SM2011_c00194	SM2011_c00194	-0.171838	0.302385	SM2011_c00194	SM2011_c00194
sense	CDS	-	1.67163	1.77975e-30	SM2011_c00198	SM2011_c00198	1.75125	1.25353e-15	SM2011_c00198	SM2011_c00198	3.42288	7.55065e-74	SM2011_c00198	SM2011_c00198
sense	CDS	-	0.450173	0.0025505	SM2011_c00239	SM2011_c00239	-0.383297	0.011735	SM2011_c00239	SM2011_c00239	0.066876	0.743213	SM2011_c00239	SM2011_c00239
sense	CDS	-	-0.768083	7.84598e-08	SM2011_c00242	SM2011_c00242	0.189138	0.24954	SM2011_c00242	SM2011_c00242	-0.578945	4.4963e-05	SM2011_c00242	SM2011_c00242
sense	CDS	-	-0.414747	0.000211983	SM2011_c00245	SM2011_c00245	0.666513	1.05401e-09	SM2011_c00245	SM2011_c00245	0.251766	0.0420218	SM2011_c00245	SM2011_c00245
sense	CDS	+	0.387115	0.00764728	SM2011_c00251	SM2011_c00251	-1.37928	2.68943e-28	SM2011_c00251	SM2011_c00251	-0.992163	1.11752e-18	SM2011_c00251	SM2011_c00251
sense	CDS	-	1.39004	2.98337e-22	SM2011_c00252	SM2011_c00252	1.10791	3.76769e-09	SM2011_c00252	SM2011_c00252	2.49795	3.9234e-58	SM2011_c00252	SM2011_c00252
sense	CDS	-	0.607329	9.71908e-07	SM2011_c00256	SM2011_c00256	-1.07951	1.92232e-20	SM2011_c00256	SM2011_c00256	-0.472176	7.96494e-06	SM2011_c00256	SM2011_c00256
sense	CDS	-	-1.74265	0.0170254	SM2011_c00264	SM2011_c00264	0.763156	0.28092	SM2011_c00264	SM2011_c00264	-0.979492	0.258662	SM2011_c00264	SM2011_c00264
sense	CDS	-	-1.39364	0.00168126	SM2011_c00265	SM2011_c00265	1.0382	0.0181387	SM2011_c00265	SM2011_c00265	-0.355442	0.57127	SM2011_c00265	SM2011_c00265
sense	CDS	-	-0.411166	0.015504	SM2011_c00266	SM2011_c00266	0.54686	0.00105315	SM2011_c00266	SM2011_c00266	0.135694	0.531858	SM2011_c00266	SM2011_c00266
sense	CDS	+	0.45627	0.0342116	SM2011_c00275	SM2011_c00275	-0.231527	0.347854	SM2011_c00275	SM2011_c00275	0.224743	0.324803	SM2011_c00275	SM2011_c00275
sense	CDS	-	1.21095	5.57096e-16	SM2011_c00277	SM2011_c00277	-1.52921	9.56793e-26	SM2011_c00277	SM2011_c00277	-0.318261	0.0157233	SM2011_c00277	SM2011_c00277
sense	CDS	+	0.563884	0.0380984	SM2011_c00283	SM2011_c00283	-0.256653	0.420602	SM2011_c00283	SM2011_c00283	0.307232	0.280846	SM2011_c00283	SM2011_c00283
sense	CDS	+	1.02301	1.72088e-32	SM2011_c00286	SM2011_c00286	1.95312	9.01399e-58	SM2011_c00286	SM2011_c00286	2.97613	1.79616e-159	SM2011_c00286	SM2011_c00286
sense	CDS	-	-0.292784	0.000193312	SM2011_c00287	SM2011_c00287	0.509229	2.1871e-11	SM2011_c00287	SM2011_c00287	0.216444	0.00854648	SM2011_c00287	SM2011_c00287
sense	CDS	-	-0.701573	0.00167658	SM2011_c00288	SM2011_c00288	-0.196136	0.435615	SM2011_c00288	SM2011_c00288	-0.897709	8.97715e-06	SM2011_c00288	SM2011_c00288
sense	CDS	+	-0.492914	0.000785932	SM2011_c00291	SM2011_c00291	-0.251454	0.0972584	SM2011_c00291	SM2011_c00291	-0.744368	1.24473e-08	SM2011_c00291	SM2011_c00291
sense	CDS	-	-0.324257	0.00211023	SM2011_c00295	SM2011_c00295	0.0971366	0.440111	SM2011_c00295	SM2011_c00295	-0.22712	0.035381	SM2011_c00295	SM2011_c00295
sense	CDS	-	-1.65952	8.34553e-44	SM2011_c00302	SM2011_c00302	1.21723	3.46533e-26	SM2011_c00302	SM2011_c00302	-0.442291	0.00146627	SM2011_c00302	SM2011_c00302
sense	tRNA	+	0.576401	7.12969e-06	SM2011_c00303	SM2011_c00303	0.0910136	0.60617	SM2011_c00303	SM2011_c00303	0.667414	3.96441e-08	SM2011_c00303	SM2011_c00303
sense	tRNA	+	0.415959	0.00251393	SM2011_c00304	SM2011_c00304	0.596657	4.85569e-05	SM2011_c00304	SM2011_c00304	1.01262	1.23794e-15	SM2011_c00304	SM2011_c00304
sense	tRNA	+	0.850009	9.60652e-13	SM2011_c00305	SM2011_c00305	-0.443062	0.000562808	SM2011_c00305	SM2011_c00305	0.406947	0.000304189	SM2011_c00305	SM2011_c00305
sense	tRNA	-	0.231749	0.00947397	SM2011_c00307	SM2011_c00307	0.242474	0.00730424	SM2011_c00307	SM2011_c00307	0.474223	4.59197e-09	SM2011_c00307	SM2011_c00307
sense	tRNA	-	-1.2305	7.78772e-35	SM2011_c00308	SM2011_c00308	1.36769	2.53494e-41	SM2011_c00308	SM2011_c00308	0.13719	0.342559	SM2011_c00308	SM2011_c00308
sense	CDS	+	-0.388983	0.0106437	SM2011_c00316	SM2011_c00316	0.0381718	0.851985	SM2011_c00316	SM2011_c00316	-0.350811	0.0178743	SM2011_c00316	SM2011_c00316
sense	CDS	-	0.18049	0.0177123	SM2011_c00332	SM2011_c00332	0.223049	0.00278235	SM2011_c00332	SM2011_c00332	0.403539	4.09079e-09	SM2011_c00332	SM2011_c00332
sense	CDS	-	-0.742931	0.0011798	SM2011_c00340	SM2011_c00340	0.84323	0.000223382	SM2011_c00340	SM2011_c00340	0.100299	0.776618	SM2011_c00340	SM2011_c00340
sense	CDS	+	1.29357	1.3828e-28	SM2011_c00343	SM2011_c00343	-0.680969	3.91803e-08	SM2011_c00343	SM2011_c00343	0.612605	5.1842e-09	SM2011_c00343	SM2011_c00343
sense	CDS	+	0.963285	0.00313551	SM2011_c00344	SM2011_c00344	-0.852193	0.0104462	SM2011_c00344	SM2011_c00344	0.111092	0.775082	SM2011_c00344	SM2011_c00344
sense	CDS	-	-0.32242	0.0490793	SM2011_c00348	SM2011_c00348	-0.0995834	0.606132	SM2011_c00348	SM2011_c00348	-0.422003	0.00429784	SM2011_c00348	SM2011_c00348
sense	CDS	+	0.188264	0.0150196	SM2011_c00354	SM2011_c00354	0.129561	0.119829	SM2011_c00354	SM2011_c00354	0.317824	6.2861e-06	SM2011_c00354	SM2011_c00354
sense	CDS	+	1.48582	3.04014e-14	SM2011_c00359	SM2011_c00359	-0.913602	1.0955e-05	SM2011_c00359	SM2011_c00359	0.572213	0.000911222	SM2011_c00359	SM2011_c00359
sense	CDS	-	-0.561359	1.47387e-07	SM2011_c00360	SM2011_c00360	0.589138	3.29094e-08	SM2011_c00360	SM2011_c00360	0.027779	0.87471	SM2011_c00360	SM2011_c00360
sense	CDS	-	-1.91425	1.04859e-14	SM2011_c00367	SM2011_c00367	2.58915	1.84968e-20	SM2011_c00367	SM2011_c00367	0.674898	0.0648936	SM2011_c00367	SM2011_c00367
sense	CDS	-	-1.15636	0.00251328	SM2011_c00368	SM2011_c00368	0.553463	0.159033	SM2011_c00368	SM2011_c00368	-0.6029	0.172006	SM2011_c00368	SM2011_c00368
sense	CDS	+	0.570472	0.000761095	SM2011_c00370	SM2011_c00370	-0.101979	0.662252	SM2011_c00370	SM2011_c00370	0.468493	0.00279588	SM2011_c00370	SM2011_c00370
sense	CDS	-	-0.66048	3.93156e-05	SM2011_c00371	SM2011_c00371	3.7927	1.58718e-40	SM2011_c00371	SM2011_c00371	3.13222	7.19478e-28	SM2011_c00371	SM2011_c00371
sense	CDS	-	-0.668266	0.00204124	SM2011_c00374	SM2011_c00374	0.939429	1.48223e-05	SM2011_c00374	SM2011_c00374	0.271163	0.330024	SM2011_c00374	SM2011_c00374
sense	CDS	+	-0.591936	0.000537371	SM2011_c00375	SM2011_c00375	0.380709	0.0317031	SM2011_c00375	SM2011_c00375	-0.211227	0.308523	SM2011_c00375	SM2011_c00375
sense	CDS	+	-0.82368	0.00060053	SM2011_c00379	SM2011_c00379	0.0524232	0.870845	SM2011_c00379	SM2011_c00379	-0.771257	0.000829726	SM2011_c00379	SM2011_c00379
sense	CDS	-	-0.621936	2.00677e-07	SM2011_c00382	SM2011_c00382	0.823254	5.40139e-12	SM2011_c00382	SM2011_c00382	0.201318	0.177224	SM2011_c00382	SM2011_c00382
sense	CDS	+	0.713698	4.14627e-12	SM2011_c00384	SM2011_c00384	-0.282505	0.013777	SM2011_c00384	SM2011_c00384	0.431194	1.45743e-05	SM2011_c00384	SM2011_c00384
sense	CDS	-	-0.471994	0.00718258	SM2011_c00387	SM2011_c00387	0.133242	0.527864	SM2011_c00387	SM2011_c00387	-0.338752	0.0604472	SM2011_c00387	SM2011_c00387
sense	CDS	-	-0.598595	0.00481574	SM2011_c00388	SM2011_c00388	0.411512	0.0610168	SM2011_c00388	SM2011_c00388	-0.187083	0.485548	SM2011_c00388	SM2011_c00388
sense	CDS	-	-1.02902	0.000552858	SM2011_c00389	SM2011_c00389	0.772919	0.00993988	SM2011_c00389	SM2011_c00389	-0.256102	0.52793	SM2011_c00389	SM2011_c00389
sense	CDS	+	0.567972	2.0103e-08	SM2011_c00392	SM2011_c00392	-0.796012	4.26182e-16	SM2011_c00392	SM2011_c00392	-0.22804	0.0246505	SM2011_c00392	SM2011_c00392
sense	CDS	+	-0.688296	0.00633084	SM2011_c00393	SM2011_c00393	0.553194	0.0307719	SM2011_c00393	SM2011_c00393	-0.135102	0.703643	SM2011_c00393	SM2011_c00393
sense	CDS	+	-1.96558	3.33093e-11	SM2011_c00397	SM2011_c00397	1.85554	3.00564e-10	SM2011_c00397	SM2011_c00397	-0.110043	0.840276	SM2011_c00397	SM2011_c00397
sense	CDS	-	-0.97638	2.82875e-15	SM2011_c00402	SM2011_c00402	0.949967	1.73955e-14	SM2011_c00402	SM2011_c00402	-0.0264135	0.905102	SM2011_c00402	SM2011_c00402
sense	CDS	-	1.08537	1.38471e-29	SM2011_c00404	SM2011_c00404	-0.282186	0.0107798	SM2011_c00404	SM2011_c00404	0.803186	1.90556e-19	SM2011_c00404	SM2011_c00404
sense	CDS	-	0.746552	2.9107e-24	SM2011_c00409	SM2011_c00409	0.267339	0.00106823	SM2011_c00409	SM2011_c00409	1.01389	5.54643e-46	SM2011_c00409	SM2011_c00409
sense	CDS	-	-0.368649	0.000636579	SM2011_c00411	SM2011_c00411	0.578671	4.43719e-08	SM2011_c00411	SM2011_c00411	0.210023	0.0815878	SM2011_c00411	SM2011_c00411
sense	CDS	-	-0.421175	0.0156627	SM2011_c00413	SM2011_c00413	0.334825	0.0612704	SM2011_c00413	SM2011_c00413	-0.0863495	0.716361	SM2011_c00413	SM2011_c00413
sense	CDS	+	0.451353	0.00597888	SM2011_c00420	SM2011_c00420	-0.0434865	0.852634	SM2011_c00420	SM2011_c00420	0.407867	0.00983047	SM2011_c00420	SM2011_c00420
sense	CDS	+	0.677737	0.0420904	SM2011_c00423	SM2011_c00423	-0.320668	0.412922	SM2011_c00423	SM2011_c00423	0.357069	0.293205	SM2011_c00423	SM2011_c00423
sense	CDS	-	0.898973	4.79808e-09	SM2011_c00429	SM2011_c00429	-1.04291	4.33434e-12	SM2011_c00429	SM2011_c00429	-0.143934	0.38021	SM2011_c00429	SM2011_c00429
sense	CDS	-	-1.04575	0.0189396	SM2011_c00431	SM2011_c00431	-0.0221171	0.969247	SM2011_c00431	SM2011_c00431	-1.06786	0.0116102	SM2011_c00431	SM2011_c00431
sense	tRNA	-	0.833501	1.83682e-19	SM2011_c00435	SM2011_c00435	-0.151654	0.186548	SM2011_c00435	SM2011_c00435	0.681848	8.90509e-15	SM2011_c00435	SM2011_c00435
sense	CDS	-	-0.525576	1.49338e-08	SM2011_c00451	SM2011_c00451	0.336711	0.000396896	SM2011_c00451	SM2011_c00451	-0.188865	0.0741948	SM2011_c00451	SM2011_c00451
sense	CDS	+	2.09098	1.39355e-45	SM2011_c00455	SM2011_c00455	0.052467	0.835044	SM2011_c00455	SM2011_c00455	2.14345	1.87671e-56	SM2011_c00455	SM2011_c00455
sense	CDS	-	0.794774	4.45077e-08	SM2011_c00456	SM2011_c00456	1.33228	1.08849e-14	SM2011_c00456	SM2011_c00456	2.12705	4.10037e-43	SM2011_c00456	SM2011_c00456
sense	CDS	-	-0.725989	0.00147407	SM2011_c00460	SM2011_c00460	1.73558	3.69939e-13	SM2011_c00460	SM2011_c00460	1.00959	6.41096e-05	SM2011_c00460	SM2011_c00460
sense	CDS	+	-0.967767	1.25533e-07	SM2011_c00467	SM2011_c00467	1.15342	5.50877e-10	SM2011_c00467	SM2011_c00467	0.185653	0.484762	SM2011_c00467	SM2011_c00467
sense	CDS	-	-0.563829	1.75031e-10	SM2011_c00471	SM2011_c00471	-0.11617	0.259661	SM2011_c00471	SM2011_c00471	-0.68	1.75395e-16	SM2011_c00471	SM2011_c00471
sense	CDS	+	-1.16885	4.85779e-13	SM2011_c00472	SM2011_c00472	0.522697	0.00118631	SM2011_c00472	SM2011_c00472	-0.64615	0.000132473	SM2011_c00472	SM2011_c00472
sense	CDS	-	-0.433068	0.000173032	SM2011_c00484	SM2011_c00484	-0.0230659	0.888244	SM2011_c00484	SM2011_c00484	-0.456134	2.67747e-05	SM2011_c00484	SM2011_c00484
sense	CDS	+	-0.684262	6.82206e-09	SM2011_c00487	SM2011_c00487	0.208431	0.110632	SM2011_c00487	SM2011_c00487	-0.475831	5.54157e-05	SM2011_c00487	SM2011_c00487
sense	CDS	+	-0.266426	0.0137906	SM2011_c00489	SM2011_c00489	-0.800407	2.43331e-18	SM2011_c00489	SM2011_c00489	-1.06683	8.14189e-35	SM2011_c00489	SM2011_c00489
sense	CDS	+	-0.266951	0.0423494	SM2011_c00494	SM2011_c00494	-0.0133579	0.941997	SM2011_c00494	SM2011_c00494	-0.280309	0.0263612	SM2011_c00494	SM2011_c00494
sense	CDS	-	-0.725582	1.9312e-15	SM2011_c00496	SM2011_c00496	0.237786	0.0149283	SM2011_c00496	SM2011_c00496	-0.487796	9.69884e-08	SM2011_c00496	SM2011_c00496
sense	CDS	+	0.834348	2.6393e-13	SM2011_c00505	SM2011_c00505	0.161204	0.291424	SM2011_c00505	SM2011_c00505	0.995552	2.35748e-21	SM2011_c00505	SM2011_c00505
sense	CDS	-	-1.00819	0.0182198	SM2011_c00516	SM2011_c00516	0.4403	0.338049	SM2011_c00516	SM2011_c00516	-0.56789	0.24471	SM2011_c00516	SM2011_c00516
sense	CDS	-	-0.795302	0.0330304	SM2011_c00518	SM2011_c00518	1.00004	0.00726243	SM2011_c00518	SM2011_c00518	0.204734	0.703291	SM2011_c00518	SM2011_c00518
sense	CDS	-	-0.469562	0.0383999	SM2011_c00519	SM2011_c00519	0.632926	0.00435328	SM2011_c00519	SM2011_c00519	0.163363	0.578107	SM2011_c00519	SM2011_c00519
sense	CDS	+	0.542963	4.95496e-07	SM2011_c00521	SM2011_c00521	-0.925221	1.47746e-19	SM2011_c00521	SM2011_c00521	-0.382258	6.40486e-05	SM2011_c00521	SM2011_c00521
sense	CDS	-	0.466417	1.46889e-07	SM2011_c00525	SM2011_c00525	-0.30535	0.00105473	SM2011_c00525	SM2011_c00525	0.161067	0.0899557	SM2011_c00525	SM2011_c00525
sense	CDS	-	0.344281	0.0202039	SM2011_c00535	SM2011_c00535	-0.107525	0.561043	SM2011_c00535	SM2011_c00535	0.236756	0.114057	SM2011_c00535	SM2011_c00535
sense	CDS	+	0.399106	0.000281977	SM2011_c00536	SM2011_c00536	-0.193128	0.116978	SM2011_c00536	SM2011_c00536	0.205978	0.0704587	SM2011_c00536	SM2011_c00536
sense	CDS	+	-0.239968	0.000306472	SM2011_c00538	SM2011_c00538	0.143556	0.0416203	SM2011_c00538	SM2011_c00538	-0.0964118	0.223646	SM2011_c00538	SM2011_c00538
sense	CDS	+	-0.530095	1.05427e-05	SM2011_c00539	SM2011_c00539	1.18141	6.00287e-22	SM2011_c00539	SM2011_c00539	0.65132	2.50327e-07	SM2011_c00539	SM2011_c00539
sense	CDS	+	-0.358199	0.000468625	SM2011_c00548	SM2011_c00548	1.31707	3.22737e-38	SM2011_c00548	SM2011_c00548	0.958866	2.79083e-21	SM2011_c00548	SM2011_c00548
sense	CDS	+	-0.785874	6.80336e-09	SM2011_c00550	SM2011_c00550	0.643295	2.25031e-06	SM2011_c00550	SM2011_c00550	-0.142579	0.441145	SM2011_c00550	SM2011_c00550
sense	CDS	+	-0.830609	0.00183983	SM2011_c00563	SM2011_c00563	0.895067	0.000829391	SM2011_c00563	SM2011_c00563	0.0644574	0.88078	SM2011_c00563	SM2011_c00563
sense	CDS	-	0.387306	4.17431e-07	SM2011_c00566	SM2011_c00566	0.304951	0.000200345	SM2011_c00566	SM2011_c00566	0.692257	2.85312e-22	SM2011_c00566	SM2011_c00566
sense	CDS	-	-0.527605	0.00012178	SM2011_c00570	SM2011_c00570	0.644838	2.06553e-06	SM2011_c00570	SM2011_c00570	0.117233	0.530926	SM2011_c00570	SM2011_c00570
sense	CDS	+	-0.434325	0.000313944	SM2011_c00576	SM2011_c00576	0.481469	5.81597e-05	SM2011_c00576	SM2011_c00576	0.0471441	0.796729	SM2011_c00576	SM2011_c00576
sense	CDS	-	-0.53519	3.31722e-23	SM2011_c00582	SM2011_c00582	0.466238	6.34094e-18	SM2011_c00582	SM2011_c00582	-0.0689521	0.340874	SM2011_c00582	SM2011_c00582
sense	CDS	+	-0.607528	7.54205e-05	SM2011_c00586	SM2011_c00586	0.102789	0.59675	SM2011_c00586	SM2011_c00586	-0.504739	0.000788075	SM2011_c00586	SM2011_c00586
sense	CDS	+	-0.533372	0.00444498	SM2011_c00589	SM2011_c00589	0.90568	1.1474e-06	SM2011_c00589	SM2011_c00589	0.372308	0.0810809	SM2011_c00589	SM2011_c00589
sense	CDS	+	-3.47959	6.95948e-228	SM2011_c00591	SM2011_c00591	5.27869	2.47155e-232	SM2011_c00591	SM2011_c00591	1.7991	1.89204e-23	SM2011_c00591	SM2011_c00591
sense	CDS	+	-1.6643	1.41963e-44	SM2011_c00592	SM2011_c00592	2.09568	9.2506e-62	SM2011_c00592	SM2011_c00592	0.431378	0.00484389	SM2011_c00592	SM2011_c00592
sense	CDS	-	-0.695177	2.02845e-07	SM2011_c00593	SM2011_c00593	0.78254	6.03518e-09	SM2011_c00593	SM2011_c00593	0.0873622	0.665833	SM2011_c00593	SM2011_c00593
sense	CDS	-	-0.606802	0.0153751	SM2011_c00606	SM2011_c00606	-0.0541294	0.869613	SM2011_c00606	SM2011_c00606	-0.660931	0.00520673	SM2011_c00606	SM2011_c00606
sense	CDS	+	-0.823848	1.3628e-05	SM2011_c00610	SM2011_c00610	0.749963	7.81252e-05	SM2011_c00610	SM2011_c00610	-0.0738849	0.807672	SM2011_c00610	SM2011_c00610
sense	CDS	-	-0.763039	2.90925e-30	SM2011_c00638	SM2011_c00638	1.42016	3.94043e-91	SM2011_c00638	SM2011_c00638	0.657121	6.6149e-20	SM2011_c00638	SM2011_c00638
sense	CDS	-	-1.51119	5.32342e-12	SM2011_c00639	SM2011_c00639	0.503009	0.0189596	SM2011_c00639	SM2011_c00639	-1.00819	7.11206e-06	SM2011_c00639	SM2011_c00639
sense	CDS	-	-0.306453	7.90198e-05	SM2011_c00644	SM2011_c00644	0.322098	2.98248e-05	SM2011_c00644	SM2011_c00644	0.0156448	0.90006	SM2011_c00644	SM2011_c00644
sense	CDS	+	-0.262252	0.0246814	SM2011_c00650	SM2011_c00650	0.659739	1.88169e-09	SM2011_c00650	SM2011_c00650	0.397486	0.000385231	SM2011_c00650	SM2011_c00650
sense	CDS	-	0.574095	1.59044e-06	SM2011_c00653	SM2011_c00653	1.19583	8.80642e-24	SM2011_c00653	SM2011_c00653	1.76993	3.0269e-53	SM2011_c00653	SM2011_c00653
sense	CDS	-	-1.20087	3.92228e-41	SM2011_c00655	SM2011_c00655	3.13628	1.48386e-165	SM2011_c00655	SM2011_c00655	1.93541	5.9327e-61	SM2011_c00655	SM2011_c00655
sense	CDS	+	-0.758524	2.75348e-18	SM2011_c00657	SM2011_c00657	2.83912	1.35556e-158	SM2011_c00657	SM2011_c00657	2.0806	5.56862e-85	SM2011_c00657	SM2011_c00657
sense	CDS	-	-0.40048	0.0152907	SM2011_c00658	SM2011_c00658	2.15387	4.29465e-28	SM2011_c00658	SM2011_c00658	1.75339	1.39499e-19	SM2011_c00658	SM2011_c00658
sense	CDS	-	1.56298	5.19276e-27	SM2011_c00665	SM2011_c00665	2.45538	1.85149e-24	SM2011_c00665	SM2011_c00665	4.01836	1.6644e-75	SM2011_c00665	SM2011_c00665
sense	CDS	-	-0.478176	0.000138659	SM2011_c00675	SM2011_c00675	0.721777	7.17229e-09	SM2011_c00675	SM2011_c00675	0.243601	0.0934191	SM2011_c00675	SM2011_c00675
sense	CDS	-	-1.66553	3.53179e-16	SM2011_c00680	SM2011_c00680	1.92104	3.19661e-19	SM2011_c00680	SM2011_c00680	0.255506	0.436505	SM2011_c00680	SM2011_c00680
sense	CDS	-	-0.917326	2.32502e-10	SM2011_c00687	SM2011_c00687	0.967451	3.18959e-11	SM2011_c00687	SM2011_c00687	0.0501247	0.83858	SM2011_c00687	SM2011_c00687
sense	CDS	+	-0.543707	0.000654528	SM2011_c00688	SM2011_c00688	1.18535	2.48517e-13	SM2011_c00688	SM2011_c00688	0.641645	0.000156062	SM2011_c00688	SM2011_c00688
sense	CDS	-	0.315502	0.0190082	SM2011_c00693	SM2011_c00693	-0.545479	1.05388e-05	SM2011_c00693	SM2011_c00693	-0.229977	0.075064	SM2011_c00693	SM2011_c00693
sense	CDS	-	-0.804372	0.0116854	SM2011_c00694	SM2011_c00694	0.475372	0.156078	SM2011_c00694	SM2011_c00694	-0.329	0.398082	SM2011_c00694	SM2011_c00694
sense	CDS	+	0.832538	1.98381e-22	SM2011_c00698	SM2011_c00698	-0.505838	1.1351e-08	SM2011_c00698	SM2011_c00698	0.3267	0.000125459	SM2011_c00698	SM2011_c00698
sense	CDS	-	-0.338673	0.00462378	SM2011_c00699	SM2011_c00699	0.376229	0.00146317	SM2011_c00699	SM2011_c00699	0.0375554	0.833165	SM2011_c00699	SM2011_c00699
sense	CDS	-	0.502354	0.00176968	SM2011_c00702	SM2011_c00702	-0.661796	1.68162e-05	SM2011_c00702	SM2011_c00702	-0.159442	0.353731	SM2011_c00702	SM2011_c00702
sense	CDS	+	0.711104	4.96299e-21	SM2011_c00703	SM2011_c00703	0.0969148	0.337458	SM2011_c00703	SM2011_c00703	0.808019	4.86083e-30	SM2011_c00703	SM2011_c00703
sense	CDS	-	-1.10138	7.20987e-05	SM2011_c00709	SM2011_c00709	1.14627	3.95625e-05	SM2011_c00709	SM2011_c00709	0.0448953	0.926999	SM2011_c00709	SM2011_c00709
sense	CDS	+	-0.386613	0.00201036	SM2011_c00712	SM2011_c00712	0.897162	5.72152e-13	SM2011_c00712	SM2011_c00712	0.510549	5.75757e-05	SM2011_c00712	SM2011_c00712
sense	CDS	+	1.57906	2.8824e-37	SM2011_c00715	SM2011_c00715	-0.872461	1.32722e-11	SM2011_c00715	SM2011_c00715	0.706597	1.35211e-09	SM2011_c00715	SM2011_c00715
sense	CDS	-	-0.43764	0.0164157	SM2011_c00718	SM2011_c00718	1.00842	2.05387e-08	SM2011_c00718	SM2011_c00718	0.570781	0.00249746	SM2011_c00718	SM2011_c00718
sense	CDS	+	-0.278916	0.00569494	SM2011_c00722	SM2011_c00722	0.144898	0.189985	SM2011_c00722	SM2011_c00722	-0.134018	0.241132	SM2011_c00722	SM2011_c00722
sense	CDS	+	-0.604401	0.00884325	SM2011_c00730	SM2011_c00730	-0.000574348	0.998325	SM2011_c00730	SM2011_c00730	-0.604975	0.00612736	SM2011_c00730	SM2011_c00730
sense	CDS	+	-0.630459	0.00155992	SM2011_c00731	SM2011_c00731	0.498151	0.0139278	SM2011_c00731	SM2011_c00731	-0.132308	0.6289	SM2011_c00731	SM2011_c00731
sense	CDS	+	-0.964473	0.000393939	SM2011_c00732	SM2011_c00732	0.603454	0.0291584	SM2011_c00732	SM2011_c00732	-0.361019	0.282395	SM2011_c00732	SM2011_c00732
sense	CDS	+	1.04353	0.000770708	SM2011_c00735	SM2011_c00735	-0.506835	0.1568	SM2011_c00735	SM2011_c00735	0.536692	0.0678852	SM2011_c00735	SM2011_c00735
sense	CDS	-	0.491631	3.87572e-07	SM2011_c00737	SM2011_c00737	-1.08847	1.39044e-33	SM2011_c00737	SM2011_c00737	-0.596837	2.27185e-13	SM2011_c00737	SM2011_c00737
sense	CDS	+	-0.504359	0.0440463	SM2011_c00739	SM2011_c00739	0.336077	0.203467	SM2011_c00739	SM2011_c00739	-0.168281	0.592802	SM2011_c00739	SM2011_c00739
sense	CDS	+	0.598713	4.41454e-07	SM2011_c00740	SM2011_c00740	-0.171977	0.235262	SM2011_c00740	SM2011_c00740	0.426736	0.000148138	SM2011_c00740	SM2011_c00740
sense	CDS	+	-0.476754	0.00143146	SM2011_c00742	SM2011_c00742	2.32124	6.70804e-39	SM2011_c00742	SM2011_c00742	1.84449	2.17503e-25	SM2011_c00742	SM2011_c00742
sense	CDS	+	0.253192	0.0297433	SM2011_c00743	SM2011_c00743	1.49393	1.00622e-36	SM2011_c00743	SM2011_c00743	1.74712	3.81772e-55	SM2011_c00743	SM2011_c00743
sense	CDS	+	-0.463555	0.0420904	SM2011_c00744	SM2011_c00744	0.383036	0.100644	SM2011_c00744	SM2011_c00744	-0.0805192	0.80182	SM2011_c00744	SM2011_c00744
sense	tRNA	-	0.453386	6.26377e-07	SM2011_c00758	SM2011_c00758	0.0493202	0.701615	SM2011_c00758	SM2011_c00758	0.502707	1.02707e-08	SM2011_c00758	SM2011_c00758
sense	tRNA	-	0.67536	3.39983e-23	SM2011_c00759	SM2011_c00759	0.138925	0.0911086	SM2011_c00759	SM2011_c00759	0.814285	1.37547e-35	SM2011_c00759	SM2011_c00759
sense	CDS	+	0.412472	0.0197128	SM2011_c00764	SM2011_c00764	1.35817	1.2744e-11	SM2011_c00764	SM2011_c00764	1.77065	9.53879e-23	SM2011_c00764	SM2011_c00764
sense	CDS	+	-0.341522	0.00796034	SM2011_c00769	SM2011_c00769	-0.7072	1.15373e-10	SM2011_c00769	SM2011_c00769	-1.04872	1.15084e-24	SM2011_c00769	SM2011_c00769
sense	CDS	+	0.670266	1.32285e-29	SM2011_c00777	SM2011_c00777	2.04687	4.86358e-206	SM2011_c00777	SM2011_c00777	2.71714	0	SM2011_c00777	SM2011_c00777
sense	CDS	+	-0.448256	0.000747825	SM2011_c00778	SM2011_c00778	1.38282	2.25558e-24	SM2011_c00778	SM2011_c00778	0.93456	7.51104e-12	SM2011_c00778	SM2011_c00778
sense	CDS	+	-0.382442	0.0127165	SM2011_c00779	SM2011_c00779	1.08773	4.89247e-13	SM2011_c00779	SM2011_c00779	0.705287	3.76955e-06	SM2011_c00779	SM2011_c00779
sense	CDS	+	-0.861421	0.0234761	SM2011_c00793	SM2011_c00793	1.24988	0.00130828	SM2011_c00793	SM2011_c00793	0.388455	0.452182	SM2011_c00793	SM2011_c00793
sense	CDS	+	-0.583295	0.0044178	SM2011_c00796	SM2011_c00796	2.8492	1.63452e-22	SM2011_c00796	SM2011_c00796	2.26591	1.27929e-14	SM2011_c00796	SM2011_c00796
sense	CDS	+	-0.73478	9.97695e-08	SM2011_c00798	SM2011_c00798	1.67371	3.32688e-28	SM2011_c00798	SM2011_c00798	0.938932	2.62905e-09	SM2011_c00798	SM2011_c00798
sense	CDS	+	1.27512	4.33683e-26	SM2011_c00801	SM2011_c00801	0.199188	0.235262	SM2011_c00801	SM2011_c00801	1.47431	1.55362e-40	SM2011_c00801	SM2011_c00801
sense	CDS	+	-0.823666	0.0277223	SM2011_c00805	SM2011_c00805	0.957931	0.0100553	SM2011_c00805	SM2011_c00805	0.134266	0.813215	SM2011_c00805	SM2011_c00805
sense	CDS	-	1.31994	3.49581e-07	SM2011_c00807	SM2011_c00807	0.0273078	0.951343	SM2011_c00807	SM2011_c00807	1.34724	5.59051e-09	SM2011_c00807	SM2011_c00807
sense	CDS	-	1.37748	5.85073e-31	SM2011_c00809	SM2011_c00809	1.23905	1.28267e-15	SM2011_c00809	SM2011_c00809	2.61653	2.25434e-87	SM2011_c00809	SM2011_c00809
sense	CDS	-	0.457835	0.0373413	SM2011_c00813	SM2011_c00813	-0.0905456	0.760696	SM2011_c00813	SM2011_c00813	0.367289	0.0849736	SM2011_c00813	SM2011_c00813
sense	CDS	+	1.49936	5.97905e-30	SM2011_c00816	SM2011_c00816	-1.02892	4.67942e-14	SM2011_c00816	SM2011_c00816	0.470445	6.60726e-05	SM2011_c00816	SM2011_c00816
sense	CDS	-	0.61368	1.63158e-08	SM2011_c00820	SM2011_c00820	-0.406156	0.000359829	SM2011_c00820	SM2011_c00820	0.207524	0.070417	SM2011_c00820	SM2011_c00820
sense	CDS	+	0.378375	1.33227e-05	SM2011_c00821	SM2011_c00821	0.0331256	0.795463	SM2011_c00821	SM2011_c00821	0.411501	5.14638e-07	SM2011_c00821	SM2011_c00821
sense	CDS	+	0.519769	0.000261494	SM2011_c00822	SM2011_c00822	0.729647	2.16096e-06	SM2011_c00822	SM2011_c00822	1.24942	2.37037e-20	SM2011_c00822	SM2011_c00822
sense	CDS	-	-0.364743	0.0217423	SM2011_c00824	SM2011_c00824	0.105586	0.582638	SM2011_c00824	SM2011_c00824	-0.259157	0.120055	SM2011_c00824	SM2011_c00824
sense	CDS	-	-0.617572	2.80159e-05	SM2011_c00826	SM2011_c00826	0.250162	0.119126	SM2011_c00826	SM2011_c00826	-0.367411	0.0171389	SM2011_c00826	SM2011_c00826
sense	CDS	-	-0.553272	1.47594e-05	SM2011_c00828	SM2011_c00828	0.242302	0.0793816	SM2011_c00828	SM2011_c00828	-0.31097	0.0213044	SM2011_c00828	SM2011_c00828
sense	CDS	+	-0.927566	2.48186e-07	SM2011_c00830	SM2011_c00830	-0.842546	5.09878e-08	SM2011_c00830	SM2011_c00830	-1.77011	1.67571e-30	SM2011_c00830	SM2011_c00830
sense	CDS	-	0.626273	7.26087e-08	SM2011_c00838	SM2011_c00838	-0.321733	0.0113079	SM2011_c00838	SM2011_c00838	0.304541	0.00753757	SM2011_c00838	SM2011_c00838
sense	tRNA	+	0.404543	2.24333e-05	SM2011_c00841	SM2011_c00841	0.193926	0.0755266	SM2011_c00841	SM2011_c00841	0.598469	1.53157e-11	SM2011_c00841	SM2011_c00841
sense	tRNA	-	0.681069	9.35373e-16	SM2011_c00842	SM2011_c00842	-0.416062	2.63682e-06	SM2011_c00842	SM2011_c00842	0.265008	0.00169936	SM2011_c00842	SM2011_c00842
sense	CDS	-	0.856662	1.76272e-08	SM2011_c00849	SM2011_c00849	1.18798	1.19511e-11	SM2011_c00849	SM2011_c00849	2.04464	8.05906e-39	SM2011_c00849	SM2011_c00849
sense	CDS	+	0.292692	0.0229034	SM2011_c00853	SM2011_c00853	0.11382	0.46633	SM2011_c00853	SM2011_c00853	0.406513	0.000526194	SM2011_c00853	SM2011_c00853
sense	CDS	-	4.1156	4.36953e-20	SM2011_c00854	SM2011_c00854	-1.51508	0.00360182	SM2011_c00854	SM2011_c00854	2.60051	1.0415e-20	SM2011_c00854	SM2011_c00854
sense	CDS	+	-0.724111	0.000481688	SM2011_c00856	SM2011_c00856	0.710261	0.000635616	SM2011_c00856	SM2011_c00856	-0.0138501	0.970158	SM2011_c00856	SM2011_c00856
sense	CDS	-	-0.403596	2.89476e-08	SM2011_c00861	SM2011_c00861	0.577759	1.1162e-15	SM2011_c00861	SM2011_c00861	0.174163	0.0338615	SM2011_c00861	SM2011_c00861
sense	CDS	-	0.974605	5.25952e-18	SM2011_c00866	SM2011_c00866	0.758535	1.1351e-08	SM2011_c00866	SM2011_c00866	1.73314	1.65348e-53	SM2011_c00866	SM2011_c00866
sense	CDS	+	-0.869947	3.96955e-13	SM2011_c00876	SM2011_c00876	0.868947	5.07888e-13	SM2011_c00876	SM2011_c00876	-0.000999498	0.996952	SM2011_c00876	SM2011_c00876
sense	CDS	+	-0.76703	4.96197e-13	SM2011_c00877	SM2011_c00877	-0.28269	0.00773548	SM2011_c00877	SM2011_c00877	-1.04972	2.41931e-27	SM2011_c00877	SM2011_c00877
sense	CDS	+	-0.509817	0.00218773	SM2011_c00878	SM2011_c00878	0.631331	0.000126646	SM2011_c00878	SM2011_c00878	0.121514	0.592238	SM2011_c00878	SM2011_c00878
sense	CDS	-	-1.85567	5.03632e-19	SM2011_c00883	SM2011_c00883	1.90036	2.24259e-19	SM2011_c00883	SM2011_c00883	0.0446933	0.912245	SM2011_c00883	SM2011_c00883
sense	CDS	-	-1.43587	6.02888e-15	SM2011_c00885	SM2011_c00885	2.7019	2.88818e-32	SM2011_c00885	SM2011_c00885	1.26603	4.92823e-07	SM2011_c00885	SM2011_c00885
sense	CDS	+	-0.378076	0.02377	SM2011_c00887	SM2011_c00887	3.01621	5.35489e-45	SM2011_c00887	SM2011_c00887	2.63813	2.19626e-35	SM2011_c00887	SM2011_c00887
sense	CDS	+	-0.573518	0.00143939	SM2011_c00893	SM2011_c00893	0.196998	0.337619	SM2011_c00893	SM2011_c00893	-0.37652	0.0440251	SM2011_c00893	SM2011_c00893
sense	CDS	+	0.560545	8.79565e-08	SM2011_c00895	SM2011_c00895	-0.252839	0.0288729	SM2011_c00895	SM2011_c00895	0.307706	0.00378786	SM2011_c00895	SM2011_c00895
sense	CDS	+	-0.351789	0.0114158	SM2011_c00896	SM2011_c00896	0.455337	0.000819306	SM2011_c00896	SM2011_c00896	0.103549	0.566634	SM2011_c00896	SM2011_c00896
sense	CDS	-	0.368401	0.0140978	SM2011_c00899	SM2011_c00899	-0.210528	0.20607	SM2011_c00899	SM2011_c00899	0.157874	0.340799	SM2011_c00899	SM2011_c00899
sense	CDS	-	-0.889947	2.66514e-06	SM2011_c00900	SM2011_c00900	0.432389	0.027738	SM2011_c00900	SM2011_c00900	-0.457558	0.0268622	SM2011_c00900	SM2011_c00900
sense	CDS	+	0.581927	7.39451e-08	SM2011_c00904	SM2011_c00904	0.0207421	0.903813	SM2011_c00904	SM2011_c00904	0.602669	4.38038e-09	SM2011_c00904	SM2011_c00904
sense	CDS	+	-0.336616	0.0124129	SM2011_c00906	SM2011_c00906	0.324705	0.0163167	SM2011_c00906	SM2011_c00906	-0.0119105	0.955948	SM2011_c00906	SM2011_c00906
sense	CDS	+	0.594623	2.00113e-05	SM2011_c00911	SM2011_c00911	0.286202	0.0826465	SM2011_c00911	SM2011_c00911	0.880824	8.96041e-12	SM2011_c00911	SM2011_c00911
sense	CDS	-	-1.13688	0.00538334	SM2011_c00921	SM2011_c00921	1.41202	0.000793009	SM2011_c00921	SM2011_c00921	0.275144	0.664012	SM2011_c00921	SM2011_c00921
sense	CDS	-	0.3036	0.0219624	SM2011_c00922	SM2011_c00922	0.112926	0.490296	SM2011_c00922	SM2011_c00922	0.416525	0.0005	SM2011_c00922	SM2011_c00922
sense	CDS	-	-1.18854	6.2634e-10	SM2011_c00924	SM2011_c00924	3.78416	9.4173e-36	SM2011_c00924	SM2011_c00924	2.59562	1.30452e-16	SM2011_c00924	SM2011_c00924
sense	CDS	-	0.540176	1.02015e-10	SM2011_c00925	SM2011_c00925	-0.138945	0.166332	SM2011_c00925	SM2011_c00925	0.401231	6.24397e-07	SM2011_c00925	SM2011_c00925
sense	CDS	+	-1.12304	1.164e-23	SM2011_c00928	SM2011_c00928	1.80376	4.37524e-49	SM2011_c00928	SM2011_c00928	0.680729	3.45739e-07	SM2011_c00928	SM2011_c00928
sense	CDS	-	0.496133	0.0494847	SM2011_c00929	SM2011_c00929	-0.210569	0.483683	SM2011_c00929	SM2011_c00929	0.285564	0.280747	SM2011_c00929	SM2011_c00929
sense	CDS	+	0.369044	0.0209742	SM2011_c00930	SM2011_c00930	-0.215907	0.222877	SM2011_c00930	SM2011_c00930	0.153137	0.382903	SM2011_c00930	SM2011_c00930
sense	CDS	-	1.09605	4.82367e-22	SM2011_c00931	SM2011_c00931	-2.31341	8.27526e-104	SM2011_c00931	SM2011_c00931	-1.21735	2.22606e-46	SM2011_c00931	SM2011_c00931
sense	CDS	-	-0.266859	0.00500131	SM2011_c00935	SM2011_c00935	0.221545	0.0222724	SM2011_c00935	SM2011_c00935	-0.0453132	0.735727	SM2011_c00935	SM2011_c00935
sense	CDS	+	0.599286	0.00304083	SM2011_c00938	SM2011_c00938	-0.845043	9.83664e-06	SM2011_c00938	SM2011_c00938	-0.245757	0.228183	SM2011_c00938	SM2011_c00938
sense	CDS	-	-0.605605	0.00735562	SM2011_c00939	SM2011_c00939	0.0735746	0.804307	SM2011_c00939	SM2011_c00939	-0.53203	0.0165744	SM2011_c00939	SM2011_c00939
sense	CDS	+	-0.556438	0.0183227	SM2011_c00944	SM2011_c00944	0.748247	0.00123823	SM2011_c00944	SM2011_c00944	0.191809	0.533226	SM2011_c00944	SM2011_c00944
sense	CDS	+	-2.40368	2.49505e-149	SM2011_c00949	SM2011_c00949	2.74977	1.46671e-175	SM2011_c00949	SM2011_c00949	0.346083	0.00454678	SM2011_c00949	SM2011_c00949
sense	CDS	-	-0.230292	0.00151369	SM2011_c00950	SM2011_c00950	0.385612	2.25396e-08	SM2011_c00950	SM2011_c00950	0.15532	0.0481442	SM2011_c00950	SM2011_c00950
[truncated: 1,080 more rows]
