# Supplementary material for: The Leader Peptide peTrpL Forms Antibiotic-Containing Ribonucleoprotein Complexes for Posttranscriptional Regulation of Multiresistance Genes
Source: mBio. 2020 Jun 16;11(3):e01027-20. doi: 10.1128/mBio.01027-20 (PMC7298713; doi:10.1128/mBio.01027-20)
Supplement: DATA SET S2 [file mBio.01027-20-sd002.xlsx]

## Sheet: 1
Data set 2 Mass spectrometry analysis of SDS-PAGE bands shown in Fig. S2, panel D. Red, abundant proteins; green, protein with low abundancy; grey font, protein size do not correspond to the theoretical size.
Accession Number (iPtgxDB identifier*)	Molecular Weight	Normalized NSAF	Normalized NSAF	Description (from NCBI's RefSeq annotation for S. meliloti 2011; else best blast hit; NA = no hit)
		Band 1+	Band 1-
SM2011_RS02955|GBK|prod|+120aa_chemg|NC_020527_590638_590018_-2_ATG_206	22		0.0082203	hypothetical protein
SM2011_RS03205|GBK|prod|+22aa_chemg|NC_020527_644061_643543_-3_ATG_172	19		0.013127	GNAT family N-acetyltransferase
SM2011_RS05220|GBK|prod|chemg|NC_020527_1075663_1076169_+1_ATG_168	19		0.0067198	peptide-methionine (S)-S-oxide reductase
SM2011_RS07450|GBK|prod|+19aa_chemg|NC_020560_192858_193388_+3_ATG_176	19		0.0096215	c-type cytochrome, methanol metabolism-related
SM2011_RS08745|GBK|prod|+13aa_chemg|NC_020560_460636_461154_+1_ATG_172	19		0.0098453	hypothetical protein
SM2011_RS10135|GBK|prod|chemg|NC_020560_758596_758138_-3_ATG_152	17		0.014854	XRE family transcriptional regulator
SM2011_RS12380|GBK|prod|+268aa_chemg|NC_020560_1281355_1280852_-3_ATG_167	18		0.01014	2-oxo-4-hydroxy-4-carboxy-5-ureidoimidazoline decarboxylase
SM2011_RS14340|GBK|geno|+14aa_prod|NC_020528_4914_4408_-1_ATG_168	18	0.028705	0.01344	protein-export protein SecB
SM2011_RS14545|GBK|geno|prod|chemg|NC_020528_54717_55190_+3_ATG_157	17		0.014381	peptidoglycan-binding protein LysM
SM2011_RS14590|GBK|geno|prod|+31aa_chemg|NC_020528_61537_62094_+1_ATG_185	20		0.036614	ATP-dependent protease subunit HslV
SM2011_RS15580|GBK|geno|prod|+25aa_chemg|NC_020528_283392_282877_-1_ATG_171	19		0.039611	3-hydroxyacyl-[acyl-carrier-protein] dehydrataseFabA
SM2011_RS15605|GBK|geno|prod|NC_020528_286694_286305_-2_GTG_129	14		0.013127	TIGR02300 family protein
SM2011_RS15770|GBK|geno|prod|chemg|NC_020528_318745_319149_+1_ATG_134	15		0.0034311	50S ribosomal protein L20
SM2011_RS17710|GBK|geno|prod|chemg|NC_020528_731287_732471_+1_ATG_394	41		0.010029	flagellin A
SM2011_RS18350|GBK|geno|prod|chemg|NC_020528_870774_869137_-1_ATG_545 (+1)	58		0.0031071	molecular chaperone GroEL
SM2011_RS18660|GBK|geno|prod|+1aa_chemg|NC_020528_932530_933078_+1_ATG_182	20		0.02171	LemA family protein
SM2011_RS19010|GBK|geno|prod|+3aa_chemg|NC_020528_1010787_1011332_+3_GTG_181	18		0.0062372	hypothetical protein
SM2011_RS19990|GBK|geno|prod|+151aa_chemg|NC_020528_1211141_1211620_+2_ATG_159	18		0.0071002	GFA family protein
SM2011_RS20115|GBK|geno|prod|chemg|NC_020528_1238591_1238142_-2_ATG_149	17		0.018942	30S ribosomal protein S6
SM2011_RS20235|GBK|geno|prod|+2aa_chemg|NC_020528_1267200_1266688_-1_ATG_170	20		0.0066407	damage-inducible protein DinB
SM2011_RS20645|GBK|geno|prod|+63aa_chemg|NC_020528_1351215_1350751_-1_ATG_154	17		0.029323	50S ribosomal protein L13
SM2011_RS20815|GBK|geno|prod|+36aa_chemg|NC_020528_1388187_1388801_+3_ATG_204	22		0.005534	NADH-quinone oxidoreductase subunit J
SM2011_RS21040|GBK|geno|prod|+97aa_chemg|NC_020528_1436881_1436405_-3_ATG_158	17		0.01429	acetyl-CoA carboxylase biotin carboxyl carrier protein
SM2011_RS21190|+23aa_GBK|+47aa_chemg|NC_020528_1463091_1463609_+3_GTG_172	18		0.059072	50S ribosomal protein L10
SM2011_RS21220|GBK|geno|prod|chemg|NC_020528_1474606_1475076_+1_ATG_156	18		0.02171	30S ribosomal protein S7
SM2011_RS22255|GBK|geno|prod|chemg|NC_020528_1689502_1690026_+1_ATG_174	19		0.058393	single-stranded DNA-binding protein
SM2011_RS22330|+6aa_GBK|prod|+27aa_chemg|NC_020528_1706371_1705895_-3_ATG_158	17		0.042871	transcription elongation factor GreA
SM2011_RS22385|GBK|geno|prod|chemg|NC_020528_1720131_1720640_+3_ATG_169	19	0.028535	0.07014	peptidylprolyl isomerase
SM2011_RS22705|GBK|geno|prod|chemg|NC_020528_1771632_1772129_+3_ATG_165	18		0.017105	xanthine phosphoribosyltransferase
SM2011_RS23710|GBK|geno|prod|+12aa_chemg|NC_020528_1985968_1985354_-3_ATG_204	22		0.011068	ABC transporter
SM2011_RS24345|GBK|geno|prod|+11aa_chemg|NC_020528_2122037_2121510_-2_ATG_175	19		0.019353	bifunctional adenosylcobinamide kinase/adenosylcobinamide-phosphate guanylyltransferase
SM2011_RS26500|GBK|geno|prod|chemg|NC_020528_2568638_2568051_-2_ATG_195	22		0.0057894	ATP-dependent Clp protease proteolytic subunit
SM2011_RS27755|+19aa_GBK|prod|NC_020528_2832196_2830955_-3_ATG_413	43		0.0095672	bifunctional glutamate N-acetyltransferase/amino-acid acetyltransferase ArgJ
SM2011_RS27900|+10aa_GBK|prod|+11aa_chemg|NC_020528_2862381_2861836_-1_ATG_181	20		0.02183	hypoxanthine phosphoribosyltransferase
SM2011_RS28745|+5aa_GBK|prod|NC_020528_3043972_3043511_-3_ATG_153	17		0.0073786	heat-shock protein IbpA
SM2011_RS29855|GBK|geno|prod|NC_020528_3295264_3294698_-3_GTG_188	20		0.0060049	F0F1 ATP synthase subunit delta
SM2011_RS29920|+1aa_GBK|prod|+137aa_chemg|NC_020528_3310382_3309882_-2_ATG_166	17		0.013602	hypothetical protein
SM2011_RS29970|GBK|geno|prod|chemg|NC_020528_3321724_3321185_-3_ATG_179	18		0.0094603	hypothetical protein
SM2011_RS30545|GBK|geno|prod|+8aa_chemg|NC_020528_3455091_3454606_-1_TTG_161	18		0.021036	bacterioferritin
SM2011_RS30820|GBK|geno|prod|chemg|NC_020528_3510129_3510686_+3_ATG_185	20		0.0061023	N-acetyltransferase
Smel_pSymA_pSymB_pRK415GBKSM2011_a6360|NC_020527_905023_905133_+1_TTG_36	4	0.052983		hypothetical protein
Smel_pSymA_pSymB_pRK415ORF_+21aa_orf|EF437940_8378_8866_+2_GTG_162 (+1)	4		0.013523	P-type conjugative transfer ATPase TrbB
Smel_pSymA_pSymB_pRK415ORF_+43aa_orf|NC_020527_1226016_1225819_-3_GTG_65 (+1)	6	0.035322		NA
Smel_pSymA_pSymB_pRK415ORF_+6aa_orf|NC_020528_1911341_1911063_-2_GTG_92	2		0.028735	hypothetical protein
Smel_pSymA_pSymB_pRK415ORF_+85aa_orf|NC_020527_499631_499963_+2_CTG_110	10		0.0051085	NA
Smel_pSymA_pSymB_pRK415ORF|EF437940_8441_8866_+2_ATG_141	16		0.0080066	P-type conjugative transfer ATPase TrbB
Smel_pSymA_pSymB_pRK415ORF|NC_020560_1141136_1141306_+2_ATG_56	6		0.0082101	NA
* see https://iptgxdb.expasy.org/identifiers/ for more detail on how to interpret the identifiers of an iPtgxDB (integrated proteogenomics search database)
S. meliloti 2011 accession numbers (and expression plasmid RK415)
chromosome - NC_020528
pSymA - NC_020527
pSymB - NC_020560
pRK415 -EF437940

## Sheet: 2
Data set 2 Mass spectrometry analysis of SDS-PAGE bands shown in Fig. S2, panel D. Red, abundant proteins; green, protein with low abundancy; text in grey, protein size do not correspond to the theoretical size.
Accession Number (iPtgxDB identifier*)	Molecular Weight	Normalized NSAF	Normalized NSAF	Description (from NCBI's RefSeq annotation for S. meliloti 2011; else best blast hit; NA = no hit)
		Band 2+	Band 2-
SM2011_RS00245|GBK|-6aa_prod|+17aa_chemg|NC_020527_46686_47102_+3_ATG_138	15		0.010563	RidA family protein
SM2011_RS02940|GBK|prod|+12aa_chemg|NC_020527_588269_588751_+2_ATG_160	16		0.013665	fasciclin domain-containing protein
SM2011_RS03145|GBK|prod|+139aa_chemg|NC_020527_629401_629796_+1_ATG_131	15		0.011127	hypothetical protein
SM2011_RS03390|GBK|prod|NC_020527_681020_680577_-1_GTG_147	15	0.013452	0.049579	pseudoazurin
SM2011_RS06005|GBK|prod|+26aa_chemg|NC_020527_1231609_1231229_-2_ATG_126	13		0.003633	RidA family protein
SM2011_RS06150|GBK|prod|+1aa_chemg|NC_020527_1261345_1261635_+1_ATG_96	11		0.0047683	type II toxin-antitoxin system prevent-host-death family antitoxin
SM2011_RS10155|+6aa_GBK|prod|NC_020560_762385_762768_+1_ATG_127	14		0.0036044	RidA family protein
SM2011_RS10575|GBK|prod|+49aa_chemg|NC_020560_860490_860861_+3_ATG_123	14		0.011851	hydroxyisourate hydrolase
SM2011_RS10805|GBK|prod|+18aa_chemg|NC_020560_916459_916830_+1_ATG_123	13		0.0037216	transcriptional regulator
SM2011_RS11370|GBK|prod|chemg|NC_020560_1044185_1044559_+2_ATG_124	14		0.0073832	DUF427 domain-containing protein
SM2011_RS11615|GBK|prod|+30aa_chemg|NC_020560_1106600_1106286_-2_ATG_104	11	0.019013	0.035039	molecular chaperone GroES
SM2011_RS14515|GBK|geno|prod|+47aa_chemg|NC_020528_48528_48127_-1_ATG_133	14		0.0034418	PTS sugar transporter subunit IIA
SM2011_RS14730|GBK|geno|prod|+10aa_chemg|NC_020528_94214_94570_+2_ATG_118	13		0.0038793	cupin domain-containing protein
SM2011_RS15485|GBK|geno|prod|+107aa_chemg|NC_020528_259823_259419_-2_TTG_134	15		0.0034161	HIT domain-containing protein
SM2011_RS15685|GBK|geno|prod|+46aa_chemg|NC_020528_302937_302530_-1_ATG_135	14		0.0033908	nucleoside diphosphate kinase regulator
SM2011_RS15770|GBK|geno|prod|chemg|NC_020528_318745_319149_+1_ATG_134	15		0.0034161	50S ribosomal protein L20
SM2011_RS15875|GBK|geno|prod|+44aa_chemg|NC_020528_339365_339015_-2_ATG_116	13		0.018849	ArsC family reductase
SM2011_RS16185|GBK|geno|prod|NC_020528_398139_398405_+3_ATG_88	9		0.0052018	30S ribosomal protein S20
SM2011_RS16195|GBK|geno|prod|chemg|NC_020528_400978_401352_+1_ATG_124	14		0.0036916	YciI family protein
SM2011_RS17555|GBK|geno|prod|chemg|NC_020528_704098_704463_+1_ATG_121	13		0.0037831	response regulator
SM2011_RS18350|GBK|geno|prod|chemg|NC_020528_870774_869137_-1_ATG_545 (+1)	58		0.0026746	molecular chaperone GroEL
SM2011_RS18355|GBK|geno|prod|chemg|NC_020528_871146_870850_-1_ATG_98	11		0.022311	molecular chaperone GroES
SM2011_RS19215|GBK|geno|prod|+14aa_chemg|NC_020528_1057580_1058002_+2_ATG_140	14		0.093705	organic hydroperoxide resistance protein
SM2011_RS19340|GBK|geno|prod|chemg|NC_020528_1081643_1082065_+2_ATG_140	15		0.0032697	universal stress protein
SM2011_RS19765_+50aa_chemg|NC_020528_1168207_1168776_+1_TTG_189 (+1)	6		0.014532	hol-ACP synthase
SM2011_RS20395|GBK|geno|prod|+60aa_chemg|NC_020528_1303113_1303493_+3_ATG_126	13		0.003633	rhodanese-like domain-containing protein
SM2011_RS20540|GBK|geno|prod|chemg|NC_020528_1331428_1331766_+1_ATG_112	12		0.013015	integration host factor subunit alpha
SM2011_RS20665|GBK|geno|prod|+57aa_chemg|NC_020528_1353972_1354400_+3_ATG_142	15		0.015398	CoA-binding protein
SM2011_RS20740|GBK|geno|prod|+28aa_chemg|NC_020528_1375844_1376242_+2_ATG_132	14		0.0034679	cupin domain-containing protein
SM2011_RS20850|GBK|geno|prod|+4aa_chemg|NC_020528_1396632_1397036_+3_ATG_134	14		0.0034161	methylmalonyl-CoA epimerase
SM2011_RS21190|+23aa_GBK|+47aa_chemg|NC_020528_1463091_1463609_+3_GTG_172	18		0.0084746	50S ribosomal protein L10
SM2011_RS21195|GBK|geno|prod|NC_020528_1463668_1464048_+1_ATG_126	13		0.034706	50S ribosomal protein L7/L12
SM2011_RS21235|GBK|geno|prod|chemg|NC_020528_1478595_1478903_+3_ATG_102	12		0.0044878	30S ribosomal protein S10
SM2011_RS21290|GBK|geno|prod|+9aa_chemg|NC_020528_1484008_1484376_+1_ATG_122	13		0.023896	50S ribosomal protein L14
SM2011_RS21295|GBK|geno|prod|-12aa_chemg|NC_020528_1484391_1484702_+3_ATG_103	11		0.049531	50S ribosomal protein L24
SM2011_RS21305|GBK|geno|prod|chemg|NC_020528_1485287_1485592_+2_ATG_101	12		0.03608	30S ribosomal protein S14
SM2011_RS21310|GBK|geno|prod|chemg|NC_020528_1485605_1486003_+2_ATG_132	14		0.027607	30S ribosomal protein S8
SM2011_RS21320|GBK|geno|prod|chemg|NC_020528_1486590_1486952_+3_ATG_120	13	0.016478	0.036441	50S ribosomal protein L18
SM2011_RS21350|GBK|geno|prod|+12aa_chemg|NC_020528_1490737_1491105_+1_GTG_122	14		0.023896	30S ribosomal protein S13
SM2011_RS21355|GBK|geno|prod|chemg|NC_020528_1491332_1491721_+2_ATG_129	14		0.0035485	30S ribosomal protein S11
SM2011_RS21900|GBK|geno|prod|chemg|NC_020528_1599470_1599823_+2_ATG_117	13		0.0039125	ATP-dependent Clp protease adapter ClpS
SM2011_RS21920|GBK|geno|prod|+13aa_chemg|NC_020528_1604182_1603763_-3_ATG_139	15		0.01573	HIT family protein
SM2011_RS22160|GBK|geno|prod|chemg|NC_020528_1659576_1659908_+3_ATG_110	12		0.0083229	preprotein translocase subunit YajC
SM2011_RS22205|GBK|geno|prod|+77aa_chemg|NC_020528_1673314_1672952_-3_ATG_120	13		0.012147	glycine cleavage system protein H
SM2011_RS22645|GBK|geno|prod|chemg|NC_020528_1763914_1763594_-3_ATG_106	12		0.0043185	transcriptional activator HlyU
SM2011_RS22670|GBK|geno|prod|+47aa_chemg|NC_020528_1768087_1767698_-3_ATG_129	14		0.0113	YciI family protein
SM2011_RS23215|GBK|geno|prod|+19aa_chemg|NC_020528_1874703_1874323_-1_ATG_126	14		0.003633	SUF system Fe-S cluster assembly protein
SM2011_RS23415|GBK|geno|prod|+15aa_chemg|NC_020528_1915278_1914964_-1_ATG_104	12		0.014016	DUF1476 domain-containing protein
SM2011_RS24285|+12aa_GBK|prod|NC_020528_2106534_2106106_-1_ATG_142	14		0.0032237	cobalamin biosynthesis protein CobE
SM2011_RS24460|GBK|geno|prod|NC_020528_2144720_2145022_+2_ATG_100	11		0.014576	hypothetical protein
SM2011_RS25095|GBK|geno|prod|+24aa_chemg|NC_020528_2268412_2268026_-3_TTG_128	14		0.0035763	nitrile hydratase accessory protein
SM2011_RS25180|GBK|geno|prod|+8aa_chemg|NC_020528_2284064_2283678_-2_ATG_128	14		0.0035763	ACT domain-containing protein
SM2011_RS25395|GBK|geno|prod|+30aa_chemg|NC_020528_2326790_2327194_+2_ATG_134	15		0.010878	glyoxalase
SM2011_RS26145|GBK|geno|prod|chemg|NC_020528_2498893_2498489_-3_ATG_134	15		0.0034161	hypothetical protein
SM2011_RS26285|GBK|geno|prod|+13aa_chemg|NC_020528_2527214_2526873_-2_ATG_113	12		0.004051	tRNA-binding protein
SM2011_RS26600|geno|prod|+9aa_chemg|NC_020528_2594617_2594961_+1_ATG_114	12		0.0040154	ArsR family transcriptional regulator
SM2011_RS26720|GBK|geno|prod|+15aa_chemg|NC_020528_2615668_2615234_-3_ATG_144	15		0.0063578	hypothetical protein
SM2011_RS27975|GBK|geno|prod|chemg|NC_020528_2875013_2875303_+2_ATG_96	11		0.022776	50S ribosomal protein L28
SM2011_RS28005|GBK|geno|prod|+32aa_chemg|NC_020528_2881255_2881536_+1_ATG_93	10		0.0049222	BolA family transcriptional regulator
SM2011_RS28220|GBK|geno|prod|+2aa_chemg|NC_020528_2921103_2920753_-1_ATG_116	13		0.0039462	hypothetical protein
SM2011_RS28440|GBK|geno|prod|chemg|NC_020528_2972287_2971910_-3_ATG_125	14		0.0036621	cell division protein ZapA
SM2011_RS28785|GBK|geno|prod|+98aa_chemg|NC_020528_3052204_3051761_-3_TTG_147	15		0.003114	pseudoazurin
SM2011_RS29835|+2aa_GBK|prod|NC_020528_3290595_3290191_-1_ATG_134	14		0.010878	ATP synthase epsilon chain
SM2011_RS29840|GBK|geno|prod|chemg|NC_020528_3292232_3290718_-2_ATG_504	53	0.0039234		ATP synthase subunit beta
SM2011_RS30475|GBK|geno|prod|+5aa_chemg|NC_020528_3442128_3442499_+3_ATG_123	13		0.0037216	50S ribosomal protein L21
SM2011_RS30910|GBK|geno|prod|chemg|NC_020528_3527160_3527495_+3_ATG_111	12		0.004124	chorismate mutase
SM2011_RS30915|GBK|geno|prod|NC_020528_3527534_3527908_+2_ATG_124	14		0.0036916	30S ribosomal protein S16
Smel_pSymA_pSymB_pRK415CHEMG|NC_020528_2877219_2877422_+3_ATG_67 (+1)	8		0.0068322	hypothetical protein
Smel_pSymA_pSymB_pRK415ORF_+14aa_orf|NC_020528_2822051_2822269_+2_CTG_72 (+1)	3	0.057673		NA
Smel_pSymA_pSymB_pRK415ORF_+19aa_orf|NC_020528_1832328_1832122_-1_CTG_68	3	0.023687		NA
Smel_pSymA_pSymB_pRK415ORF_+30aa_orf|NC_020527_848343_848573_+3_GTG_76	3		0.015259	NA
Smel_pSymA_pSymB_pRK415ORF|NC_020527_1314884_1314828_-1_TTG_18	2		0.025431	NA
Smel_pSymA_pSymB_pRK415ORF|NC_020528_2370418_2370152_-3_ATG_88	10		0.010404	NA
Smel_pSymA_pSymB_pRK415ORF|NC_020528_3452521_3452610_+1_ATG_29	3	0.02287	0.015785	NA
ssb|prod|EF437940_7621_7271_-1_ATG_116	13		0.031415	single-stranded DNA binding protein
traJ|prod|EF437940_2025_1654_-2_ATG_123	13		0.035552	conjugal transfer transcriptional regulator TraJ
trbA|prod|EF437940_7742_8107_+2_GTG_121	14		0.012047	transcriptional regulator TrbA
* see https://iptgxdb.expasy.org/identifiers/ for more detail on how to interpret the identifiers of an iPtgxDB (integrated proteogenomics search database)
S. meliloti 2011 accession numbers (and expression plasmid RK415)
chromosome - NC_020528
pSymA - NC_020527
pSymB - NC_020560
pRK415 -EF437940

## Sheet: 3
Data set 2 Mass spectrometry analysis of SDS-PAGE bands shown in Fig. S2, panel D. Red, abundant proteins; green, protein with low abundancy; text in grey, protein size do not correspond to the theoretical size.
Accession Number (iPtgxDB identifier*)	Molecular Weight	Normalized NSAF	Normalized NSAF	Description (from NCBI's RefSeq annotation for S. meliloti 2011; else best blast hit; NA = no hit)
		Band 3+	Band 3-
SM2011_RS00515|GBK|prod|NC_020527_100374_100171_-3_ATG_67	7		0.013821	cold-shock protein
SM2011_RS03190|-4aa_GBK|-17aa_prod|chemg|NC_020527_641329_641670_+1_GTG_113	12		0.025277	hypothetical protein
SM2011_RS14475|GBK|geno|prod|+10aa_chemg|NC_020528_34414_34091_-3_ATG_107	11	0.044982	0.093432	thioredoxin
SM2011_RS15495|GBK|geno|prod|chemg|NC_020528_262114_262437_+1_ATG_107	12		0.0086545	YbaB/EbfC family nucleoid-associated protein
SM2011_RS15555|GBK|geno|prod|+19aa_chemg|NC_020528_276687_276956_+3_ATG_89	10		0.032094	30S ribosomal protein S15
SM2011_RS15765|GBK|geno|prod|-32aa_chemg|NC_020528_318505_318708_+1_ATG_67	7		0.013821	50S ribosomal protein L35
SM2011_RS15770|GBK|geno|prod|chemg|NC_020528_318745_319149_+1_ATG_134	15	0.0095088	0.0069107	50S ribosomal protein L20
SM2011_RS17710|GBK|geno|prod|chemg|NC_020528_731287_732471_+1_ATG_394	41		0.010874	flagellin A
SM2011_RS18055|GBK|geno|prod|+63aa_chemg|NC_020528_812856_813200_+3_ATG_114	12		0.025056	RidA family protein
SM2011_RS18810|GBK|geno|prod|chemg|NC_020528_971377_971126_-3_ATG_83	9		0.011157	exodeoxyribonuclease VII small subunit
SM2011_RS19215|GBK|geno|prod|+14aa_chemg|NC_020528_1057580_1058002_+2_ATG_140	14		0.040805	organic hydroperoxide resistance protein
SM2011_RS19220|GBK|geno|prod|+65aa_chemg|NC_020528_1058311_1058099_-3_ATG_70	8		0.013229	alkylphosphonate utilization protein
SM2011_RS19230|GBK|geno|prod|-80aa_chemg|NC_020528_1060173_1060568_+3_ATG_131	13		0.007069	hypothetical protein
SM2011_RS20715|GBK|geno|prod|+41aa_chemg|NC_020528_1367395_1367667_+1_ATG_90	9	0.053478	0.12695	DNA-binding protein HRm
SM2011_RS21250|GBK|geno|prod|chemg|NC_020528_1480342_1480635_+1_ATG_97	10		0.029447	50S ribosomal protein L23
SM2011_RS21260|GBK|geno|prod|chemg|NC_020528_1481531_1481809_+2_GTG_92	10		0.010066	30S ribosomal protein S19
SM2011_RS21285|GBK|geno|prod|+38aa_chemg|NC_020528_1483593_1483829_+3_ATG_78	9		0.011872	30S ribosomal protein S17
SM2011_RS21330|GBK|geno|prod|chemg|NC_020528_1487668_1487871_+1_ATG_67	8		0.042632	50S ribosomal protein L30
SM2011_RS21790|GBK|geno|prod|chemg|NC_020528_1577129_1577371_+2_ATG_80	9		0.023151	RNA chaperone Hfq
SM2011_RS21895|GBK|geno|prod|+35aa_chemg|NC_020528_1598845_1599198_+1_ATG_117	13		0.048827	phasin family protein
SM2011_RS22715|GBK|geno|prod|chemg|NC_020528_1774041_1774379_+3_ATG_112	12		0.0082682	nitrogen regulatory protein P-II
SM2011_RS22905|GBK|geno|-11aa_prod|+48aa_chemg|NC_020528_1819448_1819753_+2_ATG_101 (+1)	12		0.028281	hypothetical protein
SM2011_RS23465|GBK|geno|prod|chemg|NC_020528_1923752_1924087_+2_ATG_111	12	0.011479	0.0083426	Grx4 family monothiol glutaredoxin
SM2011_RS24070|GBK|geno|prod|chemg|NC_020528_2061002_2061214_+2_ATG_70	7		0.039687	cold-shock protein
SM2011_RS24260|GBK|geno|-2aa_prod|+26aa_chemg|NC_020528_2101709_2101422_-2_ATG_95	11		0.060134	acyl carrier protein
SM2011_RS25125|GBK|geno|prod|NC_020528_2272364_2272155_-2_GTG_69	7		0.013421	cold-shock protein
SM2011_RS25615|GBK|geno|prod|chemg|NC_020528_2380960_2380622_-3_ATG_112	12		0.0082682	TIGR01244 family phosphatase
SM2011_RS26300|+5aa_GBK|prod|+50aa_chemg|NC_020528_2529407_2529120_-2_ATG_95	10		0.0097477	accessory factor UbiK family protein
SM2011_RS26915|GBK|geno|+20aa_prod|+47aa_chemg|NC_020528_2658251_2657955_-2_ATG_98	11		0.0094493	antibiotic biosynthesis monooxygenase
SM2011_RS28505|GBK|geno|prod|+110aa_chemg|NC_020528_2987339_2987118_-2_ATG_73	8		0.012685	50S ribosomal protein L31
SM2011_RS28915|+14aa_GBK|+137aa_chemg|NC_020528_3084820_3085032_+1_GTG_70	8		0.013229	30S ribosomal protein S21
SM2011_RS29630|GBK|geno|prod|+53aa_chemg|NC_020528_3242600_3242851_+2_ATG_83	8		0.011157	membrane protein
SM2011_RS30050|GBK|geno|prod|+7aa_chemg|NC_020528_3336803_3336510_-2_ATG_97	10		0.029447	hypothetical protein
SM2011_RS30790|GBK|geno|prod|chemg|NC_020528_3504167_3503853_-2_ATG_104	12		0.0089042	4a-hydroxytetrahydrobiopterin dehydratase
Smel_pSymA_pSymB_pRK415ORF|NC_020528_413175_413101_-1_TTG_24	3	0.053091		NA
xx|ManualEntry|ManualEntry_3xFlagt-tag-peTrpL	4	0.035394		(positive control)
* see https://iptgxdb.expasy.org/identifiers/ for more detail on how to interpret the identifiers of an iPtgxDB (integrated proteogenomics search database)
S. meliloti 2011 accession numbers (and expression plasmid RK415)
chromosome - NC_020528
pSymA - NC_020527
pSymB - NC_020560
pRK415 -EF437940
