# Supplementary material for: The Leader Peptide peTrpL Forms Antibiotic-Containing Ribonucleoprotein Complexes for Posttranscriptional Regulation of Multiresistance Genes
Source: mBio. 2020 Jun 16;11(3):e01027-20. doi: 10.1128/mBio.01027-20 (PMC7298713; doi:10.1128/mBio.01027-20)
Supplement: DATA SET S3 [file mBio.01027-20-sd003.xlsx]

## Sheet: data
Data set 3. Mass spectrometry analysis of peptide amounts in CoIP samples and in MS2-MBP affinity chromatography elution fractions. For CoIP, strain 2011 (pSRKGm-3×FLAG-peTrpL) was exposed to 1.5 µg/ml Tc for 10 min. Tc was added together with IPTG, which was used to induce 3×FLAG-peTrpL production. The beads were washed with buffer containing 1.5 µg/ml Tc or in buffer without Tc, and the peptide…
		mean	s.d.	mean	s.d.	mean	s.d.	mean	s.d.
		FLAG +TC	FLAG +TC	FLAG-TC	FLAG-TC	MS2 +TC	MS2 +TC	MS2-TC	MS2-TC
Protein Name	Peptide Sequence	fmol/µg		fmol/µg		fmol/µg		fmol/µg
3xFLAG-peTrpL	DHDIDYK	29.1483	42.0159	0.2875	0.0601041	6.03	2.22432	n.d.	n.d.
peTrpL	MANTQNISIWWWAR	5159.07	3370.47	336.767	289.279	6873.63	4282.09	n.d.	n.d.
