# Supplementary material for: The Leader Peptide peTrpL Forms Antibiotic-Containing Ribonucleoprotein Complexes for Posttranscriptional Regulation of Multiresistance Genes
Source: mBio. 2020 Jun 16;11(3):e01027-20. doi: 10.1128/mBio.01027-20 (PMC7298713; doi:10.1128/mBio.01027-20)
Supplement: DATA SET S4 [file mBio.01027-20-sd004.xlsx]

## Sheet: Table S2
Data set 4 Oligonucleotides used in this work. If not stated otherwise, the oligonucleotides correspond to S. meliloti sequences.
Oligonucleotide designation	Sequence	Comment	Reference	Primer pair efficiency
Sm-trpLORF-seNde	TatggcgaacacccagaacatcagcatttggtggtgggcccggtagT	pSRKGm-peTrpL construction. Sense strand oligonucleotide for cloning of the trpL sORF into NdeI and XbaI cleaved pSRKGm after annealing with a complementary oligonucleotide.	This work	N/A
Sm-trpLORF-asXba	CTAGActaccgggcccaccaccaaatgctgatgttctgggtgttcgcCA	pSRKGm-peTrpL construction. Antisense strand oligonucleotide for cloning of the trpL sORF into NdeI and XbaI cleaved pSRKGm after annealing with a complementary oligonucleotide.	This work	N/A
trpL-stop-seNde	TatggcgTaGacccagaacatcagcatttggtggtgggcccggtagT	pSRKGm-peTrpL-3.UAG construction. Sense strand oligonucleotide for cloning of the trpL sORF, in which the third codon AAC is exchanged for UAG. Cloning into NdeI and XbaI cleaved pSRKGm after annealing with a complementary oligonucleotide.	This work	N/A
trpL-stop-asXba	CTAGActaccgggcccaccaccaaatgctgatgttctgggtCtAcgcCA	pSRKGm-peTrpL-3.UAG construction. Antisense strand oligonucleotide for cloning of the trpL sORF, in which the third codon AAC is exchanged for UAG. Cloning into NdeI and XbaI cleaved pSRKGm after annealing with a complementary oligonucleotide.	This work	N/A
TrpL-W10A-fw	TatggcgaacacccagaacatcagcattGCgtggtgggcccggtagT	pSRKGm-peTrpL-W10A construction. Sense strand oligonucleotide for cloning of the sORF into NdeI and XbaI cleaved pSRKGm after annealing with a complementary oligonucleotide.	This work	N/A
TrpL-W10A-rv	CTAGActaccgggcccaccacGCaatgctgatgttctgggtgttcgcca	pSRKGm-peTrpL-W10A construction. Antisense strand oligonucleotide for cloning of the sORF into NdeI and XbaI cleaved pSRKGm after annealing with a complementary oligonucleotide.	This work	N/A
TrpL-W11A-fw	TatggcgaacacccagaacatcagcatttggGCgtgggcccggtagT	pSRKGm-peTrpL-W11A construction. Sense strand oligonucleotide for cloning of the sORF into NdeI and XbaI cleaved pSRKGm after annealing with a complementary oligonucleotide.	This work	N/A
TrpL-W11A-rv	CTAGActaccgggcccacGCccaaatgctgatgttctgggtgttcgcca	pSRKGm-peTrpL-W11A construction. Antisense strand oligonucleotide for cloning of the sORF into NdeI and XbaI cleaved pSRKGm after annealing with a complementary oligonucleotide.	This work	N/A
TrpL-W12A-fw	TatggcgaacacccagaacatcagcatttggtggGCggcccggtagT	pSRKGm-peTrpL-W12A construction. Sense strand oligonucleotide for cloning of the sORF into NdeI and XbaI cleaved pSRKGm after annealing with a complementary oligonucleotide.	This work	N/A
TrpL-W12A-rv	CTAGActaccgggccGCccaccaaatgctgatgttctgggtgttcgcca	pSRKGm-peTrpL-W12A construction. Antisense strand oligonucleotide for cloning of the sORF into NdeI and XbaI cleaved pSRKGm after annealing with a complementary oligonucleotide.	This work	N/A
Flag3-trpL-seNde	TatgGACTATAAGGACCATGACGGCGACTATAAGGACCATGACATCGACTATAAGGACGACGACGACAAGgcgaacacccagaacatcagcatttggtggtgggcccggtagT	pSRKGm-3×FLAG-peTrpL and pSRKTc-3×FLAG-peTrpL construction. Sense strand oligonucleotide encoding 3xFLAG-TrpL. Cloning into NdeI and XbaI cleaved pSRKGm or pSRKTc after annealing with a complementary oligonucleotide.	This work	N/A
Flag3-trpL-asXba	CTAGActaccgggcccaccaccaaatgctgatgttctgggtgttcgcCTTGTCGTCGTCGTCCTTATAGTCGATGTCATGGTCCTTATAGTCGCCGTCATGGTCCTTATAGTCCA	pSRKGm-3×FLAG-peTrpL and pSRKTc-3×FLAG-peTrpL construction. Antisense strand oligonucleotide encoding 3xFLAG-TrpL. Cloning into NdeI and XbaI cleaved pSRKGm or pSRKTc after annealing with a complementary oligonucleotide.	This work	N/A
NdeI-3xFLAG-hGC-F	ggcatatgGACTATAAGGACCAT	pSRKGm-3×FLAG-peTrpL-W10A and pSRKGm-3×FLAG-peTrpL-W12A construction. Forward oligonucleotide for PCR with pJet-3×FLAG-peTrpL as template. The amplicon was cloned into NdeI and XbaI cleaved pSRKGm.	This work	N/A
Xb-peTrpL-W10A-Rv	gcTCTAGActaccgggcccaccaGGCaatgctgatgttctgggtg	pSRKGm-3×FLAG-peTrpL-W10A construction. Reverse oligonucleotide for PCR with pJet-3×FLAG-peTrpL as template. The amplicon was cloned into NdeI and XbaI cleaved pSRKGm.	This work	N/A
Xb-peTrpL-W12A-Rv	gcTCTAGActaccgggcGGCccaccaaatgctgatgttct	pSRKGm-3×FLAG-peTrpL-W12A construction. Reverse oligonucleotide for PCR with pJet-3×FLAG-peTrpL as template, used with forward primer NdeI-3xFLAG-hGC-F. The amplicon was cloned into NdeI and XbaI cleaved pSRKGm.	This work	N/A
Flag3-seNde	TatgGACTATAAGGACCATGACGGCGACTATAAGGACCATGACATCGACTATAAGGACGACGACGACAAGtagT	pSRKGm-3×FLAG construction, sense strand oligonucleotide for cloning of a 3×FLAG encoding sORF into NdeI and XbaI cleaved pSRKGm after annealing with a complementary oligonucleotide.	This work	N/A
Flag3-asXba	CTAGActaCTTGTCGTCGTCGTCCTTATAGTCGATGTCATGGTCCTTATAGTCGCCGTCATGGTCCTTATAGTCCA	pSRKGm-3×FLAG construction, antisense strand oligonucleotide for cloning of a 3×FLAG encoding sORF into NdeI and XbaI cleaved pSRKGm after annealing with a complementary oligonucleotide.	This work	N/A
SmelExoP_FW_Xba	gcTCTAGAgtggtcgaatggggaagaac	pSUP202pol4-exoP construction. Forward primer for amplification of an exoP fragment, which was cloned as a S. meliloti chromosome interation site in pSUP202pol4.	This work	N/A
SmelExoP_RV_Hind	cccAAGCTTatgcactttcttacccgcc	pSUP202pol4-exoP construction. Reverse primer for amplification of an exoP fragment, which was cloned as a S. meliloti chromosome interation site in pSUP202pol4.	This work	N/A
EcoRI-asP-smeR-f	cgGAATTCgctcctgggctgcatcttctg	pSUP-PasRegfp construction, for PCR amplification of the putative Pas-smeR region, forward primer.	This work	N/A
asP-smeR-sSD-rev	CTCCTCTTTAATtcccgcctcggccctaactga	pSUP-PasRegfp construction, for PCR amplification of the putative Pas-smeR region, reverse primer with a tail harboring a standard bacterial Shine-Dalgarno sequence.	This work	N/A
sSD-egfp-f	gaggcgggaATTAAAGAGGAGAAATTAACTATGGTGAGCAAGGGCGAGGAG	pSUP-PasRegfp construction, for PCR amplification of egfp, forward primer with a tail harboring a standard bacterial Shine-Dalgarno sequence. The amplicon was used for overlapping PCR with the Pas amplicon prior to cloning.	This work	N/A
PstI-egfp-rev	AACTGCAGTTACTTGTACAGCTCGTCCATGC	pSUP-PasRegfp construction, for PCR amplification of egfp, reverse primer. The amplicon was used for overlapping PCR with the Pas amplicon prior to cloning.	This work	N/A
SpsSDATGoptLKp_f	CTAGTATTAAAGAGGAGAAATTAACTATGAGCACCGCCGTCCGCCCGGCCCGCCTGTGGTGGCGCACCTCGTAAGGTAC	pRJ-Bja-peTrpL construction, sense strand oligonucleotide for cloning of B. japonicum trpL (with synonymous codons) into pRJ-MCS, which was cleaved with SpeI and KpnI (after annealing with a complementary oligonucleotide). The oligonucleotide contains a standard bacterial Shine-Dalgarno sequence.	This work	N/A
SpsSDATGoptLKp_r	CTTACGAGGTGCGCCACCACAGGCGGGCCGGGCGGACGGCGGTGCTCATAGTTAATTTCTCCTCTTTAATA	pRJ-Bja-peTrpL construction, antisense strand oligonucleotide for cloning of B. japonicum trpL (with synonymous codons) into pRJ-MCS, which was cleaved with SpeI and KpnI (after annealing with a complementary oligonucleotide). The oligonucleotide contains a standard bacterial Shine-Dalgarno sequence.	This work	N/A
Atu-peTrpL-seNde	TatgaaCatcgtCtcGaagaacatCgcCaactggtggtggTCGTCcttCCTCcgCccGtAGT	pSRKTc-Atu-peTrpL construction, sense strand oligonucleotide for cloning of A.tumefaciens trpL (with synonymous codons) into pSRKTc, which was cleaved with NdeI and XbaI (after annealing with a complementary oligonucleotide).	This work	N/A
Atu-peTrpL-asXba	CTAGACTaCggGcgGAGGaagGACGAccaccaccagttGgcGatgttcttCgaGacgatGttcatCA	pSRKTc-Atu-peTrpL construction, antisense strand oligonucleotide for cloning of A.tumefaciens trpL (with synonymous codons) into pSRKTc, which was cleaved with NdeI and XbaI (after annealing with a complementary oligonucleotide).	This work	N/A
Bj-peTrpL-seNde	TATGTCGACGGCGGTGCGGCCTGCGCGCCTGTGGTGGCGCACGTCGTAAT	pSRKTc-Bja-peTrpL construction, sense strand oligonucleotide for cloning of B. japonicum trpL (with synonymous codons) into pSRKTc, which was cleaved with NdeI and XbaI (after annealing with a complementary oligonucleotide).	This work	N/A
Bj-peTrpL-asXba	CTAGATCACGACGTGCGCCACCACAGGCGCGCAGGCCGCACCGCCGTCGACATCA	pSRKTc-Bja-peTrpL construction, antisense strand oligonucleotide for cloning of B. japonicum trpL (with synonymous codons) into pSRKTc, which was cleaved with NdeI and XbaI (after annealing with a complementary oligonucleotide).	This work	N/A
XbStop-MS2as-smeR	gcTCTAGAatgaCGTACACCATCAGGGTACGTTTTTCAGACACCATCAGGGTCTGgcaaagtgctcagttagg	pSRKGm-MS2as-smeR construction, antisense primer for amplification of smeR, contains a MS2 sequence for tagging the as-smeR RNA. The amplicon was cloned between XbaI and PstI of pSRKGm. After the XbaI cloning site (underlined) is a stop codon in frame for preliminary stop of translation of the alpha fragment of lacZ.	This work	N/A
PstI-SDsmeR-FW	aaCTGCAGcaaggagaatttgaataaatgcg	pSRKGm-MS2as-smeR construction, primer for amplification of smeR. The amplicon was cloned in antisense direction between XbaI and PstI of pSRKGm.	This work	N/A
Primer HindIII-PsinI_FW	cccAAGCTTggacaggacc ggccaccc	pSRKGm-MS2as-smeR construction, primer for amplification of PsinI. The amplicon was cloned between PstI and HindII of pSRKGm, and then the MS2as-smeR amplicon was cloned.	This work	N/A
Primer PstI-PsinI-RV	aaCTGCAGcgatgtagcgatgctgtcag	pSRKGm-MS2as-smeR construction, primer for amplification of PsinI. The amplicon was cloned between PstI and HindII of pSRKGm, and then the MS2as-smeR amplicon was cloned.	This work	N/A
BamSD-TrpL-egfpFw	GCGGATCCCCAAAGAGGAGAAATTAACTATGGCAAACACGCAGAACA	pRK-SDtrpL-egfp construction; reverse primer for amplification of SD-trpL::egfp using pRK-trpL-egfp as template; the amplicon was cloned in pRK4352 via BamHI and EcoRI; SD, Shine Dalgarno sequence.	This work	N/A
RcsR1_rv	CGAATTCAAAAAAGCCGCCTCGAAATCTC	pRK-SDtrpL-egfp construction, reverse primer for amplification of SD-trpL::egfp using pRK-trpL-egfp as template; the amplicon was cloned in pRK4352 via BamHI and EcoRI; SD, Shine Dalgarno sequence.	[1]	N/A
Xb-trpLegfp-Fw	gcTCTAGATGGCAAACACGCAGAACAG	pSW2-trpL-egfp construction; forward primer for amplification of trpL::egfp using pRK-trpL-egfp as template; The amplicon was cloned via XbaI and BamHI in pSW2, between PsinI and rrn terminator.	This work	N/A
Bam-egfp-Rv	GCGGATCCTTACTTGTACAGCTCGTCCA	pSW2-trpL-egfp construction; reverse primer for amplification of trpL::egfp using pRK-trpL-egfp as template; the amplicon was cloned via XbaI and BamHI in pSW2, between PsinI and rrn terminator.	This work	N/A
Xb-sSD-trpLegfpFw	gcTCTAGAAAGAGGAGAAATTAACTATG	pSW2-SDtrpL-egfp; forward primer for amplification of SD-trpL::egfp using pRK-SD-trpL-egfp as template and Bam-egfp-Rv as reverse primer; SD, Shine Dalgarno sequence. The amplicon was cloned via XbaI and BamHI in pSW2, between PsinI and rrn terminator.	This work	N/A
XbaI-sSD-egfp_FW	aaTCTAGATTAAAGAGGAGAAATTAACTATGGTGAGC	pSW2-SD-egfp construction, forward primer for amplification of an existing SD-egfp construct; SD, Shine Dalgarno sequence. The amplicon was cloned via XbaI and BamHI in pSW2, between PsinI and rrn terminator.	This work	N/A
BamHI-egfp_RV	aaGGATCCTTACTTGTACAGCTCGTCCATG	pSW2-SD-egfp construction, reverse primer for amplification of an existing SD-egfp construct; SD, Shine Dalgarno sequence. The amplicon was cloned via XbaI and BamHI in pSW2, between PsinI and rrn terminator.	This work	N/A
SmeBR-RT-PCRf	gatcttcttcgtcccggtct	RT-PCR of smeBR , forward primer located in smeB (SM2011_c02867)	This work	N/A
SmeBR-RT-PCRr	atcatgtcttcgtggggca	RT-PCR of smeBR , reverse primer located in smeR (SM2011_c02866)	This work	N/A
SMc01317_f	ATCCTCGACACCTCCTACAC	rpoB (sm2011_c01317) qRT-PCR analysis,forward primer	[1]	1998
SMc01317_r	GATAGTTGCCGTAGAGATCG	rpoB (sm2011_c01317) qRT-PCR analysis, reverse primer	[1]
16S rRNA-qPCR-f	TCTACGGAATAACGCAGG	16S rRNA (sm2011_c02675) qRT-PCR analysis, forward primer	[1]	1976
16S rRNA-qPCR-r	GTGTCTCAGTCCCAATGT	16S rRNA (sm2011_c02675) qRT-PCR analysis, reverse primer	[1]
SMc00236	CGTCCTCGTCGAAGTACAC	trpC (sm2011_c00236) qRT-PCR analysis, forward primer	[1]	1993
SMc00236	GGTAATCCCGCTCTTCTCTA	trpC (sm2011_c00236) qRT-PCR analysis, reverse primer	[1]
smeR-qPCR-fwd	GTAAAGGGCGAGGAAAAGAT	smeR (SM2011_c02866) qRT-PCR analysis, forward primer	This work	1978
smeR-qPCR-rev	GAGCGGATGTTCTACAAGAA	smeR (SM2011_c02866) qRT-PCR analysis, reverse primer	This work
smeA-qPCR-fwd	CCCTCGACAATGACCTTTTC	smeA (SM2011_c02868) qRT-PCR analysis, forward primer	This work	1979
smeA-qPCR-rev	CAGGTCTATGTGGTGAATGC	smeA (SM2011_c02868) qRT-PCR analysis, reverse primer	This work
SmeB-qRT-Fw	AAGCTACACCTTCTCCACCC	smeB (SM2011_c02867) qRT-PCR analysis, forward primer	This work	1968
SmeB-qRT-Rv	ACATCACCAGGAAGACGAGG	smeB (SM2011_c02867) qRT-PCR analysis, reverse primer	This work
peTrpL-int-Fw	ACCCAGAACATCAGCATTTG	trpL-3.UAG-lacZ qRT-PCR analysis, forward primer	This work	1950
qRT-LacZ-int-Rv	GTTTTCCCAGTCACGACGTT	trpL-3.UAG-lacZ qRT-PCR analysis, reverse primer	This work
pSUP_fwd	TCCTTGAAGCTGTCCCTGAT	qPCR of pSUP-PasRegfp , forward primer	This work	1981
pSUP_rev	GAGAAGCAGGCCATTATCGC	qPCR of pSUP-PasRegfp , reverse primer	This work
Bja-smeR-fw	atctcaactcaccgcgctat	B. japonicum smeR homolog (blr2396) qRT-PCR analysis, forward primer	This work	1992
Bja-smeR-re	cctccttggtcctgaagtga	B. japonicum smeR homolog (blr2396) qRT-PCR analysis, reverse primer	This work
Bja-trpD-Fw	ggacgacctgaaatcgatca	B. japonicum trpD (blr4809) qRT-PCR analysis, forward primer	[2]
Bja-trpD-Re	ggtgatctcgtcaacggtct	B. japonicum trpD (blr4809) qRT-PCR analysis, forward primer	[2]	1950
Bja-rpoB-Fw	gagtcttcgaagttgtagcc	B. japonicum rpoB (bll5410) qRT-PCR analysis, forward primer	[2]	1945
Bja-rpoB-Re	atctaccggctgatgaagta	B. japonicum rpoB (bll5410)qRT-PCR analysis, reverse primer	[2]
Atu-smeR-fw	cgtgtacagtcagagggtgt	A. tumefaciens smeR homolog acrR (Atu3201) qRT-PCR analysis, forward primer	This work	1990
Atu-smeR-re	tcccttcatgagacgatgca	A. tumefaciens smeR homolog acrR (Atu3201) qRT-PCR analysis, reverse primer	This work
Atu-trpD-qPCRf	CATGGATGAAGTCACCACCA	A. tumefaciens trpD (Atu1687) qRT-PCR analysis, forward primer	[2]
Atu-trpD-qPCRr	ATATGTCGCGATAGGCGTTG	A. tumefaciens trpD (Atu1687) qRT-PCR analysis, reverse primer	[2]	1992
Atu-rpoB-Fw	gaaggtggcaagaagctgac	A. tumefaciens rpoB (Atu1956) qRT-PCR analysis, forward primer	[2]	1956
Atu-rpoB-Rev	attgacgtggtcgatgttga	A. tumefaciens rpoB (Atu1956)qRT-PCR analysis, reverse primer	[2]
T7-smeR1-Fw	GTAATACGACTCACTATAGggcttccgtttcgatctcgc	PCR amplification of template for smeR1 in vitro transcript, forward primer	This work	N/A
smeR1-Rv	ggctggcgtcacccgcg	PCR amplification of template for smeR1 in vitro transcript, reverse primer	This work	N/A
SmeR1-Fw	ggcttccgtttcgatctcgc	PCR amplification of template for as-smeR1 in vitro transcript, forward primer	This work	N/A
T7-smeR1-Rv	GTAATACGACTCACTATAGggctggcgtcacccgcg	PCR amplification of template for as-smeR1 in vitro transcript, reverse primer	This work	N/A
T7-smeR2-Fw	GTAATACGACTCACTATAGggagcgccacgatgccctt	PCR amplification of template for smeR2 in vitro transcript, forward primer	This work	N/A
smeR2-Rv	ggtacagagccccatcatca	PCR amplification of template for smeR2 in vitro transcript, reverse primer	This work	N/A
SmeR2-Fw	ggagcgccacgatgccctt	PCR amplification of template for as-smeR2 in vitro transcript, forward primer	This work	N/A
T7-smeR2-Rv	GTAATACGACTCACTATAGggtacagagccccatcatca	PCR amplification of template for as-smeR2 in vitro transcript, reverse primer	This work	N/A
asSmeR-Peak(+)str	ggcgaggaaaagatccgtcttgttgg	NB Probe, detects smeR1 in vitro transcript	This work	N/A
asSmeR-Peak(-)str	ccaacaagacggatcttttcctcgcc	NB Probe, detects the as-smeR1 in vitro transcript	This work	N/A
Contr-SmeR(+)str	ctcctgcaactgacccctttcc	NB Probe, detects smeR2 in vitro transcript	This work	N/A
Contr-SmeR(-)str	ggaaaggggtcagttgcaggag	NB Probe, detects the as-smeR2 in vitro transcript	This work	N/A
N/A, not applicable
References:
1. Baumgardt K, Šmídová K, Rahn H, Lochnit G, Robledo M, Evguenieva-Hackenberg E (2016) The stress-related, rhizobial small RNA RcsR1 destabilizes the autoinducer synthase encoding mRNA sinI in Sinorhizobium meliloti. RNA Biol 13: 486-499.
2. Melior H, Li S, Madhugiri R, Stötzel M, Azarderakhsh S, Barth-Weber S, Baumgardt K, Ziebuhr J, Evguenieva-Hackenberg E. 2019. Transcription attenuation-derived small RNA rnTrpL regulates tryptophan biosynthesis gene expression in trans. Nucleic Acids Res 47: 6396-6410.
