# Supplementary material for: The Leader Peptide peTrpL Forms Antibiotic-Containing Ribonucleoprotein Complexes for Posttranscriptional Regulation of Multiresistance Genes
Source: mBio. 2020 Jun 16;11(3):e01027-20. doi: 10.1128/mBio.01027-20 (PMC7298713; doi:10.1128/mBio.01027-20)
Supplement: DATA SET S5 [file mBio.01027-20-sd005.xlsx]

## Sheet: transitions
Data set 5 Precursor ion masses (Q1 m/z), fragment ion masses (Q3 m/z), the optimized collision energy and all monitored transitions are provided for the quantified peTrpL peptide in both isotope forms. The isotope labeled amino acid in the heavy peptide is printed bold.
Name	Precursor Ion m/z Q1	Fragment Ion m/z Q3	Collision Energy	Peptide Sequence	Fragment Ion	Isotope Label
WT-peTrpL	893.94	1369.7	30.6	MANTQNISIWWWAR	y10	heavy
WT-peTrpL	893.94	1241.65	30.6	MANTQNISIWWWAR	y9	heavy
WT-peTrpL	893.94	1127.6	30.6	MANTQNISIWWWAR	y8	heavy
WT-peTrpL	893.94	1014.52	30.6	MANTQNISIWWWAR	y7	heavy
WT-peTrpL	893.94	927.486	30.6	MANTQNISIWWWAR	y6	heavy
WT-peTrpL	888.936	1359.7	30.6	MANTQNISIWWWAR	y10	light
WT-peTrpL	888.936	1231.64	30.6	MANTQNISIWWWAR	y9	light
WT-peTrpL	888.936	1117.59	30.6	MANTQNISIWWWAR	y8	light
WT-peTrpL	888.936	1004.51	30.6	MANTQNISIWWWAR	y7	light
WT-peTrpL	888.936	917.478	30.6	MANTQNISIWWWAR	y6	light
peTrpL-M	828.419	1369.7	27.6	ANTQNISIWWWAR	y10	heavy
peTrpL-M	828.419	1241.65	27.6	ANTQNISIWWWAR	y9	heavy
peTrpL-M	828.419	1127.6	27.6	ANTQNISIWWWAR	y8	heavy
peTrpL-M	828.419	1014.52	27.6	ANTQNISIWWWAR	y7	heavy
peTrpL-M	828.419	927.486	27.6	ANTQNISIWWWAR	y6	heavy
peTrpL-M	823.415	1359.7	27.6	ANTQNISIWWWAR	y10	light
peTrpL-M	823.415	1231.64	27.6	ANTQNISIWWWAR	y9	light
peTrpL-M	823.415	1117.59	27.6	ANTQNISIWWWAR	y8	light
peTrpL-M	823.415	1004.51	27.6	ANTQNISIWWWAR	y7	light
peTrpL-M	823.415	917.478	27.6	ANTQNISIWWWAR	y6	light
FLAG-peTrpL	457.211	798.387	16.5	DHDIDYK	y6	heavy
FLAG-peTrpL	457.211	661.328	16.5	DHDIDYK	y5	heavy
FLAG-peTrpL	457.211	546.301	16.5	DHDIDYK	y4	heavy
FLAG-peTrpL	457.211	433.217	16.5	DHDIDYK	y3	heavy
FLAG-peTrpL	457.211	318.19	16.5	DHDIDYK	y2	heavy
FLAG-peTrpL	453.204	790.373	16.5	DHDIDYK	y6	light
FLAG-peTrpL	453.204	653.314	16.5	DHDIDYK	y5	light
FLAG-peTrpL	453.204	538.287	16.5	DHDIDYK	y4	light
FLAG-peTrpL	453.204	425.203	16.5	DHDIDYK	y3	light
FLAG-peTrpL	453.204	310.176	16.5	DHDIDYK	y2	light
